# Supplementary material for: N-(3-Bromo-1,4-dioxo-1,4-dihydro-2-naphth­yl)-4-fluoro-N-(4-fluoro­benzo­yl)benzamide
Source: Acta Crystallogr Sect E Struct Rep Online. 2009 Jan 10;65(Pt 2):o277. doi: 10.1107/S1600536809000117 (PMC2968378; doi:10.1107/S1600536809000117)
Supplement: Supplementary file 2 [file e-65-0o277-Isup2.hkl]

# 
# h,k,l, Fc-squared, Fo-squared, sigma(Fo-squared) and status flag 
# 
data_I
_shelx_title ' esa22Cua in P2(1)/n' 
_shelx_refln_list_code          4 
_shelx_F_calc_maximum      241.23 
_exptl_crystal_F_000       992.00 
_reflns_d_resolution_high  0.8037 
 
loop_ 
 _symmetry_equiv_pos_as_xyz 
 'x, y, z' 
 '-x+1/2, y+1/2, -z+1/2' 
 '-x, -y, -z' 
 'x-1/2, -y-1/2, z-1/2' 
 
_cell_length_a    14.5931 
_cell_length_b     6.6471 
_cell_length_c    20.6324 
_cell_angle_alpha  90.000 
_cell_angle_beta   98.407 
_cell_angle_gamma  90.000 
 
_shelx_F_squared_multiplier     1.000 
 
loop_ 
 _refln_index_h 
 _refln_index_k 
 _refln_index_l 
 _refln_F_squared_calc 
 _refln_F_squared_meas 
 _refln_F_squared_sigma 
 _refln_observed_status 
   2   0   0       42.90      111.50      7.43 o 
   4   0   0     4589.07     6754.69     51.40 o 
   6   0   0    17502.78    23181.10    116.03 o 
   8   0   0      886.59      949.05     30.13 o 
  10   0   0      827.14      844.50     33.07 o 
  12   0   0     7633.74     7914.16    364.72 o 
  14   0   0     1224.86     1192.30     16.31 o 
  16   0   0      267.86      280.35     10.91 o 
   2   1   0     3348.32     3007.25    221.59 o 
   3   1   0      117.80      129.78     10.94 o 
   4   1   0     1802.45     2099.43     31.97 o 
   5   1   0     2505.25     3070.26     29.92 o 
   6   1   0     6507.28     8468.59     50.93 o 
   7   1   0       63.23      178.19     51.57 o 
   8   1   0     8138.37     8825.13    120.67 o 
   9   1   0      518.05      588.09     16.90 o 
  10   1   0     5898.16     6023.99     40.03 o 
  11   1   0     1306.00     1350.83     19.96 o 
  12   1   0        8.85       12.88     11.68 o 
  13   1   0       18.35        6.27      5.60 o 
  14   1   0     1612.29     1506.14     14.84 o 
  15   1   0      116.00       99.49      4.78 o 
  16   1   0       53.08       24.20      3.73 o 
  17   1   0       86.81       64.78      5.25 o 
   0   2   0    57993.18    53725.80     90.59 o 
   1   2   0    10550.18     9539.44    358.82 o 
   3   2   0      815.62      800.02     12.77 o 
   4   2   0      990.56     1094.42     31.23 o 
   5   2   0        9.51       67.71     47.41 o 
   6   2   0      354.94      357.68     18.49 o 
   7   2   0     2991.70     2987.27     32.66 o 
   8   2   0     1662.31     1612.53     28.14 o 
   9   2   0      206.27      174.30     11.81 o 
  10   2   0      162.09      139.24     13.24 o 
  11   2   0      974.25      888.01      9.19 o 
  12   2   0     5604.30     5156.94     14.90 o 
  13   2   0      650.40      635.44      7.44 o 
  14   2   0       10.70        4.64      3.68 o 
  15   2   0      200.35      255.63      5.81 o 
  16   2   0      265.81      295.28      8.67 o 
  17   2   0      416.40      409.93     36.55 o 
   1   3   0      347.06      356.07      7.02 o 
   2   3   0     1710.72     1812.53     79.32 o 
   3   3   0     3122.31     3466.26    126.56 o 
   4   3   0     1581.90     1757.83     19.68 o 
   5   3   0     1130.23     1114.84     17.62 o 
   6   3   0      771.80      783.28     16.09 o 
   7   3   0     1648.70     1660.12     23.78 o 
   8   3   0      703.08      651.47     17.45 o 
   9   3   0     1884.56     1727.57     26.49 o 
  10   3   0     3195.62     3086.12     35.41 o 
  11   3   0      265.14      218.74     15.71 o 
  12   3   0        3.35       25.84      6.74 o 
  13   3   0       16.73       23.23      6.15 o 
  14   3   0      549.17      501.03      7.86 o 
  15   3   0      109.15      111.17      5.40 o 
  16   3   0        0.15        6.56      4.88 o 
   0   4   0    14783.00    14573.37     58.81 o 
   1   4   0     2265.88     2514.57    382.77 o 
   2   4   0      105.47      798.12    408.49 o 
   3   4   0     1004.47     1015.43     20.64 o 
   4   4   0      495.54      499.19     13.67 o 
   5   4   0      270.63      297.34     12.43 o 
   6   4   0       93.59       84.66     10.41 o 
   7   4   0      162.19      156.42     21.41 o 
   8   4   0       38.70       30.52     12.73 o 
   9   4   0        0.77       11.21     10.66 o 
  10   4   0       22.62       15.85      6.58 o 
  11   4   0      117.68      132.47      7.97 o 
  12   4   0      601.51      596.93     44.69 o 
  13   4   0      841.67      761.79     12.48 o 
  14   4   0      138.30      139.89      7.62 o 
  15   4   0      131.60      108.53      5.89 o 
   1   5   0       80.98      125.13      6.24 o 
   2   5   0      114.70      122.80      6.67 o 
   3   5   0      659.79      604.80      7.70 o 
   4   5   0        0.26       68.99     13.22 o 
   5   5   0      696.59      677.48     18.68 o 
   6   5   0      589.53      598.76     20.79 o 
   7   5   0     2310.95     2329.94     56.20 o 
   8   5   0       29.70       62.73      7.00 o 
   9   5   0     1260.29     1336.94     20.76 o 
  10   5   0      152.94      160.42      6.24 o 
  11   5   0      462.04      473.18     10.56 o 
  12   5   0       19.08       37.53      6.79 o 
  13   5   0      328.92      362.00      8.13 o 
  14   5   0        0.11        4.49      4.40 o 
   0   6   0      884.40      686.78     10.84 o 
   1   6   0     1262.58     1369.11     10.88 o 
   2   6   0      592.21      846.29     98.82 o 
   3   6   0      101.85      115.53      8.54 o 
   4   6   0      127.77      131.96      8.87 o 
   5   6   0      482.74      470.61     10.41 o 
   6   6   0       65.07      122.17     15.01 o 
   7   6   0       92.45       96.13     14.80 o 
   8   6   0      298.53      308.06      9.05 o 
   9   6   0        6.70       15.61      6.55 o 
  10   6   0       45.12       60.04      6.65 o 
  11   6   0       82.54       79.92      6.12 o 
  12   6   0      211.02      166.47      5.88 o 
   1   7   0       90.74       38.65     11.87 o 
   3   7   0      162.29      127.50     53.18 o 
   4   7   0      156.76      129.68     58.46 o 
   5   7   0      222.52      244.04      8.67 o 
   8   7   0      194.12      259.69      6.66 o 
   0   8   0      258.66      470.23      7.81 o 
   2   8   0      305.11      770.91      8.21 o 
 -17   0   1      517.63      495.29      6.38 o 
 -15   0   1     1484.03     1373.37     15.78 o 
 -13   0   1        2.54       10.34     16.72 o 
 -11   0   1      418.58      528.73     46.93 o 
  -9   0   1      312.30      376.89     12.04 o 
  -7   0   1     5439.12     6193.87     63.80 o 
  -5   0   1    34313.71    46493.39    145.27 o 
  -3   0   1     1439.20     2037.86     24.70 o 
   1   0   1       89.97      114.35      3.61 o 
   3   0   1     3662.92     4858.49     39.08 o 
   5   0   1       46.40       67.77     13.29 o 
   7   0   1      139.72      158.21     17.29 o 
   9   0   1      711.34      724.59     29.88 o 
  11   0   1    10057.47    10085.34    296.39 o 
  13   0   1      125.00       96.55      7.91 o 
  15   0   1     2251.08     2212.00     13.31 o 
  17   0   1     1159.76     1241.36      8.40 o 
 -17   1   1      364.30      362.99      5.84 o 
 -16   1   1      212.68      151.18      5.95 o 
 -15   1   1      734.56      645.18      7.94 o 
 -14   1   1       12.25      155.88      8.39 o 
 -13   1   1      256.34      293.91      9.19 o 
 -12   1   1      169.25      507.94     10.96 o 
 -11   1   1     5910.60     6266.17     28.35 o 
 -10   1   1     2884.60     3219.88     40.10 o 
  -9   1   1    10186.62    10502.74     52.03 o 
  -8   1   1      448.44      547.32     13.48 o 
  -7   1   1    10876.32    12320.04    120.60 o 
  -6   1   1     2658.69     3295.14     31.52 o 
  -5   1   1       24.04       45.45     10.71 o 
  -4   1   1     2989.76     3917.08    247.88 o 
  -3   1   1     2995.02     3355.96     33.36 o 
  -2   1   1     3737.76     4162.70     74.47 o 
  -1   1   1    17393.56    21949.67     40.09 o 
   0   1   1     2672.64     2171.79    304.77 o 
   1   1   1    30631.71    29628.78   1016.42 o 
   2   1   1       56.61       48.19      7.85 o 
   3   1   1    41765.10    48272.67    127.65 o 
   4   1   1    26338.04    32515.36    119.15 o 
   5   1   1    12226.77    14613.69     88.69 o 
   6   1   1     1442.36     1714.12     24.70 o 
   7   1   1      917.16      982.56     21.14 o 
   8   1   1      394.68      447.79     17.34 o 
   9   1   1     4075.30     4428.03    233.71 o 
  10   1   1     1545.16     1575.70     23.11 o 
  11   1   1      950.55      862.50     10.45 o 
  12   1   1      108.58       65.27      5.73 o 
  13   1   1      440.55      416.17      7.48 o 
  14   1   1      218.23      180.89      5.11 o 
  15   1   1      168.54      144.15      4.82 o 
  16   1   1       44.27       46.47      3.27 o 
  17   1   1       20.59       31.25      3.07 o 
 -17   2   1      305.78      302.68     22.37 o 
 -16   2   1      441.32      453.39     21.37 o 
 -15   2   1      977.89     1037.72      9.06 o 
 -14   2   1        8.08       22.80      4.64 o 
 -13   2   1     1014.61     1099.76      8.77 o 
 -12   2   1        7.50       57.00      6.50 o 
 -11   2   1        5.68       10.63      5.38 o 
 -10   2   1      356.93      314.28     15.97 o 
  -9   2   1      316.76      332.36     12.60 o 
  -7   2   1      671.71     1130.17     23.90 o 
  -6   2   1     1655.89     1715.78     18.02 o 
  -5   2   1     5188.03     5595.15     30.92 o 
  -4   2   1      744.58     1200.08    338.03 o 
  -3   2   1     5708.62     5758.14     21.62 o 
  -2   2   1     6966.96     6644.36     23.68 o 
  -1   2   1    58189.64    53019.47    117.83 o 
   0   2   1     2099.69     1911.83     22.12 o 
   1   2   1      170.98      166.00     19.19 o 
   2   2   1     1131.87     1246.37     12.55 o 
   3   2   1     5838.76     6386.93     50.96 o 
   4   2   1       55.74       51.77      6.83 o 
   5   2   1      511.02      528.23     11.27 o 
   6   2   1       32.68       30.00      7.54 o 
   7   2   1      486.02      560.50     13.74 o 
   8   2   1      121.24      104.33      8.44 o 
   9   2   1      276.96      285.88     14.98 o 
  10   2   1      646.13      578.97     17.08 o 
  11   2   1     3720.84     3399.74     16.23 o 
  12   2   1      838.93      763.19      8.75 o 
  13   2   1       51.82       51.54      4.17 o 
  14   2   1       59.43       44.89      4.02 o 
  15   2   1      598.70      693.48      5.63 o 
  16   2   1      238.95      267.59      5.31 o 
  17   2   1      121.81      115.84      4.86 o 
 -16   3   1      551.20      501.46      7.86 o 
 -15   3   1      520.73      499.40     11.55 o 
 -14   3   1      368.75      562.82     75.41 o 
 -13   3   1       48.34      159.08     27.55 o 
 -12   3   1      968.12     1086.27     27.51 o 
 -11   3   1      750.00      736.90     20.00 o 
 -10   3   1     1727.11     1793.69     28.02 o 
  -9   3   1     3853.09     3896.85     38.15 o 
  -8   3   1     4511.97     4377.80     38.23 o 
  -7   3   1     2322.12     2413.83     27.62 o 
  -6   3   1     1461.44     1457.71     21.07 o 
  -5   3   1      404.55      450.17     13.01 o 
  -4   3   1      559.83      763.67     14.07 o 
  -3   3   1       27.01      181.23     97.57 o 
  -2   3   1      586.12      593.19     46.16 o 
  -1   3   1      288.38      306.43      6.46 o 
   0   3   1     3307.97     3606.11     17.32 o 
   1   3   1     1299.09     1472.47     24.15 o 
   2   3   1     2169.07     2111.37     51.28 o 
   3   3   1      399.12      325.41      8.77 o 
   4   3   1     2932.31     2868.78     23.90 o 
   5   3   1     2593.53     2588.85     25.36 o 
   6   3   1     1070.89     1099.06     19.29 o 
   7   3   1     1001.36      985.18     17.27 o 
   8   3   1     2702.22     2548.50     30.73 o 
   9   3   1     1150.22     1072.40     22.35 o 
  10   3   1     1028.06      893.33     20.91 o 
  11   3   1      312.94      263.97     15.57 o 
  12   3   1      944.82      916.96     21.68 o 
  13   3   1      215.10      198.42      6.03 o 
  14   3   1       68.02       67.59      5.47 o 
  15   3   1      218.11      176.20      7.49 o 
  16   3   1       46.73       33.30      4.43 o 
 -15   4   1       23.14       10.90      5.30 o 
 -14   4   1      714.71      703.78     10.83 o 
 -13   4   1      245.12      242.83      9.48 o 
 -12   4   1       52.23       61.58      6.98 o 
 -11   4   1      159.02      134.32     10.83 o 
 -10   4   1       35.11       44.58     11.46 o 
  -9   4   1     1036.39      966.95     45.47 o 
  -8   4   1       64.76       50.34     24.77 o 
  -7   4   1       62.02      100.97      7.07 o 
  -6   4   1     1776.85     1786.67     24.03 o 
  -5   4   1      429.07      419.22     13.76 o 
  -4   4   1     2414.89     2554.38     25.04 o 
  -3   4   1      327.46      485.66     33.90 o 
  -2   4   1     5842.98     5945.90    159.30 o 
  -1   4   1     5678.32     5346.72     63.01 o 
   0   4   1     2727.57     3329.46    475.80 o 
   1   4   1     1043.38     1100.01     32.64 o 
   2   4   1     2734.77     2481.51     21.39 o 
   3   4   1      179.82      213.49      7.53 o 
   4   4   1      732.65      657.81     14.40 o 
   5   4   1      188.17      171.98     10.74 o 
   6   4   1       40.62       44.75      9.50 o 
   7   4   1      119.39      120.10      6.86 o 
   8   4   1      120.31       98.83      5.79 o 
   9   4   1      317.56      302.05      7.10 o 
  10   4   1      218.89      235.44      8.37 o 
  11   4   1     1663.55     1489.64     48.78 o 
  12   4   1     1039.53     1005.00     74.86 o 
  13   4   1       27.31       31.12      7.27 o 
  14   4   1      388.12      357.05      8.68 o 
  15   4   1      145.68      115.58      5.80 o 
 -14   5   1       65.35       70.77      5.17 o 
 -13   5   1       56.93      149.77      7.09 o 
 -12   5   1      443.49      472.89      9.81 o 
 -11   5   1      132.89      182.75      8.62 o 
 -10   5   1      507.62      471.82      8.06 o 
  -9   5   1       11.65      146.55     14.06 o 
  -8   5   1      644.86      635.37      9.63 o 
  -7   5   1      234.51      417.47     24.88 o 
  -6   5   1      317.97      343.55     15.51 o 
  -5   5   1        0.15       67.06      5.03 o 
  -4   5   1       95.89       87.24      4.48 o 
  -3   5   1       60.50       77.07     14.32 o 
  -2   5   1        0.13       13.50      6.47 o 
  -1   5   1      386.69      385.74     10.35 o 
   0   5   1      108.89       93.40      7.45 o 
   1   5   1       12.85       17.39      5.69 o 
   2   5   1      872.61      841.14      9.02 o 
   3   5   1       31.36       39.01      4.84 o 
   4   5   1     1288.21     1149.11     10.54 o 
   5   5   1      300.26      289.41      6.14 o 
   6   5   1     1539.56     1508.10      9.53 o 
   7   5   1      182.46      232.40     13.24 o 
   8   5   1      982.96      960.95     10.64 o 
   9   5   1      125.52      130.87      6.22 o 
  10   5   1      180.09      162.98     15.71 o 
  11   5   1       46.69       35.07      7.24 o 
  12   5   1      510.91      472.17      9.93 o 
  13   5   1        8.96       15.81      5.65 o 
  14   5   1        3.33        6.38      4.48 o 
 -12   6   1        1.75       34.48      4.98 o 
 -11   6   1       11.99       23.39      5.62 o 
 -10   6   1       97.03       85.02      6.58 o 
  -9   6   1        2.16       31.19      6.35 o 
  -8   6   1      256.11      319.24     26.47 o 
  -7   6   1       71.46       49.38      6.86 o 
  -6   6   1      818.17      886.10      8.94 o 
  -5   6   1       41.95       67.08      6.91 o 
  -4   6   1      297.24      298.59     10.15 o 
  -3   6   1      503.07      566.98      9.02 o 
  -2   6   1     2382.89     2397.44     66.54 o 
  -1   6   1      932.30      833.27     32.42 o 
   0   6   1      192.75      287.74      8.43 o 
   1   6   1      452.09      531.99      9.33 o 
   2   6   1      653.88      664.01     23.35 o 
   3   6   1      194.62      195.13     11.63 o 
   4   6   1       80.42       93.47      7.28 o 
   5   6   1       64.96       32.80      5.59 o 
   6   6   1        0.11       11.07      9.97 o 
   7   6   1       27.99       47.66      5.44 o 
   8   6   1      115.04      124.67      8.09 o 
   9   6   1       38.97       62.48      7.07 o 
  10   6   1      571.89      614.64     10.15 o 
  11   6   1        4.45        6.85      5.55 o 
  12   6   1      120.95      157.45      5.72 o 
  -5   7   1       73.95      140.90      7.93 o 
  -4   7   1        0.60       50.85      7.72 o 
  -3   7   1        8.96       37.91      7.96 o 
  -1   7   1       64.05       68.79      6.39 o 
   1   7   1       42.21       -2.99      8.15 o 
   2   7   1      112.47       84.95     14.67 o 
   3   7   1      126.33      118.06     37.63 o 
   4   7   1       62.64       64.25      8.14 o 
   5   7   1       60.15      127.45      7.79 o 
   6   7   1      185.11      233.86     10.90 o 
   7   7   1      108.18      127.98      6.62 o 
   8   7   1      230.37      284.96      6.94 o 
  -2   8   1      241.01      540.81      7.53 o 
  -1   8   1       19.90      218.19      6.49 o 
   1   8   1      360.05      536.29      8.10 o 
   2   8   1       97.78      401.18      7.22 o 
 -18   0   2      747.10      782.51      8.49 o 
 -16   0   2      697.24      754.89     11.52 o 
 -14   0   2     1324.26     1182.78     16.52 o 
 -12   0   2      134.58      242.31     54.49 o 
 -10   0   2     3103.71     3479.38    123.53 o 
  -8   0   2       10.75       43.76      7.86 o 
  -6   0   2    15899.87    19639.21    101.25 o 
  -4   0   2    57333.37    70983.94    616.12 o 
  -2   0   2     4141.15     4660.55     27.27 o 
   0   0   2     3925.54     4195.94     18.84 o 
   2   0   2       18.08       34.61      5.61 o 
   4   0   2     7349.23     9909.72     65.84 o 
   6   0   2      482.36      588.20     24.09 o 
   8   0   2     2162.42     2629.71     50.78 o 
  10   0   2     7806.61     8861.29     98.69 o 
  12   0   2       32.99       32.53      7.42 o 
  14   0   2     2350.29     2253.14    109.42 o 
  16   0   2      601.37      635.07      7.63 o 
 -17   1   2        0.41      108.05     23.83 o 
 -16   1   2       88.70      130.56      5.49 o 
 -15   1   2      171.73      431.23      7.62 o 
 -14   1   2     2219.72     2308.07     33.90 o 
 -13   1   2      192.77      596.33     11.96 o 
 -12   1   2     4784.42     4841.28     39.89 o 
 -10   1   2     1073.21     1201.35     27.97 o 
  -9   1   2       30.66      468.45     64.13 o 
  -8   1   2      759.62      890.10     16.50 o 
  -7   1   2      654.95      973.25     77.13 o 
  -6   1   2     5751.78     6447.03     61.10 o 
  -5   1   2      174.69      194.01      6.78 o 
  -4   1   2      528.23      624.75     38.55 o 
  -3   1   2      791.62      812.92     57.95 o 
  -2   1   2     6435.68     6787.42     28.64 o 
  -1   1   2        7.74        5.19      4.62 o 
   0   1   2     3031.74     3369.71     21.60 o 
   1   1   2      127.31      121.62      3.73 o 
   2   1   2       44.59       75.79      6.20 o 
   3   1   2     4402.00     4837.88     42.87 o 
   4   1   2    10097.24    12344.01     38.22 o 
   5   1   2       75.18       71.14     14.00 o 
   6   1   2     9128.61    10700.03    172.92 o 
   7   1   2      643.34      740.76     26.78 o 
   8   1   2     1938.01     2131.85    149.60 o 
   9   1   2       82.07       89.53     19.52 o 
  10   1   2      679.18      766.83     27.11 o 
  11   1   2      263.30      213.01      6.64 o 
  12   1   2      255.91      197.07      6.44 o 
  13   1   2        1.66       -0.82      5.30 o 
  14   1   2       26.53       17.27      4.05 o 
  15   1   2       57.41       37.03      7.70 o 
  16   1   2      233.23      242.79      4.54 o 
  17   1   2        1.59       -1.81      3.59 o 
 -17   2   2      466.21      446.92      7.90 o 
 -16   2   2      612.34      723.60     28.46 o 
 -15   2   2      122.97      257.93     37.60 o 
 -14   2   2        0.19       52.27      6.28 o 
 -13   2   2      510.13      571.87      9.09 o 
 -12   2   2      530.38      531.13     14.01 o 
 -11   2   2      111.47      215.62      8.69 o 
 -10   2   2      929.69      894.69     20.19 o 
  -9   2   2       23.83      315.15     24.00 o 
  -8   2   2     5800.36     5960.81    195.78 o 
  -7   2   2     4705.56     5078.71     49.61 o 
  -6   2   2     4144.03     4397.03     59.01 o 
  -5   2   2     1614.46     1621.28     17.04 o 
  -4   2   2    15580.56    17103.09     28.08 o 
  -3   2   2     2083.88     2097.36     15.21 o 
  -2   2   2    25335.17    27202.56    488.26 o 
  -1   2   2      209.85      199.39      7.94 o 
   0   2   2     5310.08     5340.16     34.93 o 
   1   2   2     3711.87     2377.89    602.52 o 
   2   2   2       28.35       46.82      5.43 o 
   3   2   2     3107.26     3370.62     79.58 o 
   4   2   2     5554.01     6227.54    256.10 o 
   5   2   2      714.84      750.24     23.26 o 
   6   2   2      702.76      742.37     24.77 o 
   7   2   2      607.76      605.29     12.18 o 
   8   2   2      782.20      732.64     27.96 o 
   9   2   2     1084.07     1039.09     41.28 o 
  10   2   2     4460.16     4246.27     20.16 o 
  11   2   2      519.25      452.91      5.90 o 
  12   2   2        5.47        7.75      3.99 o 
  13   2   2      704.20      614.68      6.52 o 
  14   2   2     1022.66      976.57     17.44 o 
  15   2   2      761.79      788.85      6.82 o 
  16   2   2      948.21      958.17     23.55 o 
  17   2   2       77.44       78.89      4.35 o 
 -16   3   2      102.58      180.05      6.65 o 
 -15   3   2      238.61      421.26     71.56 o 
 -14   3   2     1182.18     1668.69     14.66 o 
 -13   3   2     1176.72     1289.86     12.67 o 
 -12   3   2     1240.90     1409.27     51.33 o 
 -11   3   2     1426.03     1458.75     25.54 o 
 -10   3   2     1123.31     1235.97     23.45 o 
  -9   3   2     1002.41     1486.47     24.78 o 
  -7   3   2     1151.28     1506.37     22.32 o 
  -6   3   2      171.68      286.27     11.97 o 
  -5   3   2      522.21      572.81     13.60 o 
  -4   3   2       13.18       25.31      7.93 o 
  -3   3   2        6.92       22.26      6.09 o 
  -2   3   2      418.50      441.34      7.60 o 
  -1   3   2     6583.10     6708.58     45.08 o 
   0   3   2     8472.97     9088.58     30.20 o 
   1   3   2     6660.23     6946.71     23.92 o 
   2   3   2     2058.24     2023.25     54.19 o 
   3   3   2     5646.92     5503.27     27.86 o 
   4   3   2     1391.65     1396.89     18.56 o 
   5   3   2     4054.86     3903.03     30.92 o 
   6   3   2     1535.43     1485.68     21.93 o 
   7   3   2     1494.30     1372.26     22.59 o 
   8   3   2      809.34      695.75     18.87 o 
   9   3   2      970.20      892.87     21.44 o 
  10   3   2      418.49      363.56     16.88 o 
  11   3   2      606.24      516.25     18.29 o 
  12   3   2      140.38      144.47      7.92 o 
  13   3   2      315.19      311.34      7.15 o 
  14   3   2       24.16        7.17      4.86 o 
  15   3   2       21.35        8.73      5.83 o 
  16   3   2      168.67      146.66      4.97 o 
 -15   4   2       36.31       36.59      5.55 o 
 -14   4   2      118.80      172.58      8.28 o 
 -13   4   2       10.62      129.53      8.91 o 
 -12   4   2       16.51       10.14      6.55 o 
 -11   4   2       54.16       54.16      6.94 o 
 -10   4   2      168.91      507.28     44.53 o 
  -9   4   2      479.10      649.84     11.99 o 
  -8   4   2      167.72      187.63     22.99 o 
  -7   4   2     1034.51     1079.73     29.39 o 
  -6   4   2      160.17      340.81     13.87 o 
  -5   4   2     2611.84     2718.58     27.53 o 
  -4   4   2      821.57     1081.60     17.77 o 
  -3   4   2     8636.44     9047.91    144.56 o 
  -2   4   2     3121.90     3091.37     62.61 o 
  -1   4   2       30.68       21.77     15.24 o 
   0   4   2     1457.93     1472.79     14.23 o 
   1   4   2     1675.13     1569.22     16.93 o 
   2   4   2      379.99      345.21      8.40 o 
   3   4   2     2351.99     2392.64     36.77 o 
   4   4   2      308.48      298.56     11.22 o 
   5   4   2       17.31       36.62      8.36 o 
   6   4   2      107.63       96.13     10.32 o 
   7   4   2      575.33      553.61      7.98 o 
   8   4   2        2.98        0.75      4.95 o 
   9   4   2     1305.56     1232.48     13.52 o 
  10   4   2     1526.98     1347.91     21.01 o 
  11   4   2      574.20      559.40     24.01 o 
  12   4   2      752.45      643.83     12.41 o 
  13   4   2     1143.29      999.06     13.04 o 
  14   4   2        4.50        9.84      6.05 o 
  15   4   2      359.77      342.40      6.36 o 
 -14   5   2       66.57      163.32      5.95 o 
 -13   5   2      853.31      896.72     10.80 o 
 -12   5   2      109.28      212.13      8.36 o 
 -11   5   2      587.83      584.26     11.17 o 
 -10   5   2       41.81      131.14      7.62 o 
  -9   5   2      630.06      615.21      8.00 o 
  -8   5   2      133.84      204.74      7.09 o 
  -7   5   2      906.93      960.50     38.10 o 
  -6   5   2      111.37      118.19      5.71 o 
  -5   5   2      245.66      252.71      9.11 o 
  -4   5   2       52.17       18.77      5.38 o 
  -3   5   2        4.46       58.61     33.89 o 
  -2   5   2       90.34       94.34     11.95 o 
  -1   5   2      207.92      198.85      7.36 o 
   0   5   2       21.24       21.35      4.92 o 
   1   5   2     2607.54     2575.92     16.31 o 
   2   5   2      175.56      178.30      5.13 o 
   3   5   2     1038.14      960.47     19.36 o 
   4   5   2       23.94       37.45      7.48 o 
   5   5   2      536.93      496.89      6.07 o 
   6   5   2      102.88       97.88      4.71 o 
   7   5   2     2096.69     2011.69     21.47 o 
   8   5   2      296.05      271.20     14.64 o 
   9   5   2      116.33      125.89      9.43 o 
  10   5   2      175.20      160.52      8.85 o 
  11   5   2      113.47       90.78      8.06 o 
  12   5   2      278.31      252.72      8.56 o 
  13   5   2        2.07        8.24      5.38 o 
 -12   6   2      149.75      166.41      5.67 o 
 -11   6   2       83.98      120.31      6.09 o 
 -10   6   2       57.43       74.03      6.31 o 
  -9   6   2      167.16      203.79      5.87 o 
  -8   6   2       42.11      219.02     53.18 o 
  -7   6   2       58.95       75.43      8.01 o 
  -6   6   2      188.01      378.33     14.58 o 
  -5   6   2      117.73      153.02      5.13 o 
  -4   6   2      316.84      360.00     26.79 o 
  -3   6   2     1017.79     1018.41     20.25 o 
  -2   6   2      549.61      566.04     15.67 o 
  -1   6   2      178.03      211.86      6.17 o 
   0   6   2      540.25      459.27      6.91 o 
   1   6   2      815.32      743.29      9.41 o 
   2   6   2      700.93      578.71     13.18 o 
   3   6   2       74.25       54.81      5.74 o 
   4   6   2      162.92      105.13      4.71 o 
   5   6   2      106.11       88.49      9.07 o 
   6   6   2      183.09      143.20      5.93 o 
   7   6   2      133.58      122.75      5.39 o 
   8   6   2       53.85       66.34      7.96 o 
   9   6   2      774.62      768.59     11.65 o 
  10   6   2      102.56       94.70      7.15 o 
  11   6   2       72.25      103.43      6.37 o 
  12   6   2      336.78      330.28      6.39 o 
  -5   7   2        1.59       46.20     12.88 o 
  -4   7   2       18.89       40.86      9.99 o 
  -3   7   2        5.22       12.34      4.47 o 
  -2   7   2        0.17       24.79      4.05 o 
  -1   7   2      402.43      426.71      9.91 o 
   0   7   2       45.51       43.84      5.99 o 
   1   7   2       28.43        6.01      8.55 o 
   2   7   2      171.41      172.77      7.13 o 
   3   7   2      474.83      547.45     60.61 o 
   4   7   2       64.02       72.97      8.27 o 
   5   7   2      384.18      461.97     18.64 o 
   6   7   2       55.85      106.07     15.70 o 
   7   7   2       80.01      117.02      6.41 o 
   8   7   2       36.35       56.75      5.59 o 
  -2   8   2        2.71      165.35      6.06 o 
  -1   8   2       12.25      143.34      6.27 o 
   0   8   2      280.74      418.55      7.62 o 
   1   8   2       66.86      232.20      6.66 o 
   2   8   2       81.84      292.92      6.73 o 
 -17   0   3       37.04       42.59      3.99 o 
 -15   0   3       41.84       35.92      8.20 o 
 -13   0   3      489.03      482.76     12.48 o 
 -11   0   3     2552.99     2547.24     53.95 o 
  -9   0   3     6117.32     6482.09     85.45 o 
  -7   0   3     1153.28     1037.79     13.72 o 
  -5   0   3    14349.33    17439.21     84.22 o 
  -3   0   3    17576.42    19500.80     67.42 o 
  -1   0   3      151.91      199.37      7.20 o 
   1   0   3     1633.15     1934.48     17.32 o 
   3   0   3    22508.04    26407.54     78.69 o 
   5   0   3     2178.00     2784.68     41.78 o 
   7   0   3     2212.81     2490.57     47.24 o 
   9   0   3     4630.89     5307.63     76.84 o 
  11   0   3     1671.69     1540.42     17.80 o 
  13   0   3     1905.31     1666.47     87.98 o 
  15   0   3     2599.55     2388.85     13.88 o 
  17   0   3      599.34      664.98      8.62 o 
 -17   1   3      570.88      663.09     26.30 o 
 -15   1   3     1444.68     1562.52     10.78 o 
 -14   1   3     1211.22     1342.48     12.14 o 
 -13   1   3     3204.12     3002.58     17.22 o 
 -12   1   3      144.28      399.40      8.81 o 
 -11   1   3     4423.58     4743.64     23.11 o 
 -10   1   3      552.67      681.70     16.44 o 
  -9   1   3       45.78       58.30      8.41 o 
  -8   1   3     1929.02     2029.15     20.71 o 
  -7   1   3     1196.09     1464.05     21.90 o 
  -6   1   3       97.94      123.44      4.94 o 
  -5   1   3     1024.08     1178.35     21.86 o 
  -4   1   3      698.89      726.99     20.36 o 
  -3   1   3    10089.48    10025.79     33.93 o 
  -2   1   3     3866.83     3844.55     88.85 o 
  -1   1   3    15539.71    16977.17     52.20 o 
   0   1   3     4465.62     4070.18     37.53 o 
   1   1   3    22698.30    24113.95    209.47 o 
   2   1   3       57.23       58.86      4.23 o 
   3   1   3      645.29      673.86     12.44 o 
   4   1   3    10521.75    12991.95     98.63 o 
   5   1   3     3118.78     3805.72     49.31 o 
   6   1   3     1108.50     1298.84     32.62 o 
   7   1   3     2512.30     2788.16    135.68 o 
   8   1   3      221.36      293.06     37.56 o 
   9   1   3     1216.02     1272.46     72.74 o 
  10   1   3      154.92      192.83     20.05 o 
  11   1   3        1.83        1.65      6.76 o 
  12   1   3        7.80        5.72      3.92 o 
  13   1   3       27.94       20.07      4.07 o 
  14   1   3       47.77       39.61      4.63 o 
  15   1   3      326.31      331.12      4.77 o 
  16   1   3       66.59       76.52      3.43 o 
  17   1   3      601.94      669.19      9.91 o 
 -17   2   3        1.97       58.02      5.25 o 
 -16   2   3      399.24      483.35      8.95 o 
 -15   2   3      131.84      107.42      9.48 o 
 -14   2   3       12.84       55.50     15.76 o 
 -13   2   3      150.42      237.22     15.37 o 
 -12   2   3      194.43      175.60     14.33 o 
 -11   2   3     2376.19     2513.95     30.28 o 
 -10   2   3      351.46      442.44     16.08 o 
  -9   2   3     2595.93     2673.64     29.94 o 
  -8   2   3     1077.67     1220.52    128.44 o 
  -7   2   3        9.07      108.66     61.42 o 
  -6   2   3     2896.82     3108.86     94.13 o 
  -5   2   3     6428.42     6974.86     39.36 o 
  -4   2   3     3376.23     3387.69     16.90 o 
  -3   2   3     1488.11     1534.21     10.01 o 
  -2   2   3     4692.35     5001.77    160.03 o 
  -1   2   3       91.11       76.45      4.74 o 
   0   2   3     4080.29     3943.90     32.08 o 
   1   2   3      227.55      155.61     13.23 o 
   2   2   3      784.86      888.58     28.42 o 
   3   2   3     1276.49     1288.63     76.57 o 
   4   2   3      220.10      216.65      7.27 o 
   5   2   3      203.55      210.81      8.62 o 
   6   2   3       54.28       64.15     13.70 o 
   7   2   3     2787.16     2898.53     49.56 o 
   8   2   3     1094.03     1034.62     34.45 o 
   9   2   3     3620.03     3346.49     32.17 o 
  10   2   3      591.62      520.29      7.02 o 
  11   2   3      340.12      314.27      9.00 o 
  12   2   3     1176.69     1042.49      8.46 o 
  13   2   3     1451.08     1376.73     14.36 o 
  14   2   3      125.50       98.11      4.77 o 
  15   2   3     1050.07     1046.81     27.06 o 
  16   2   3       58.80       50.10      3.81 o 
 -16   3   3      396.46      568.10     77.79 o 
 -15   3   3      410.14      713.12    101.92 o 
 -14   3   3      822.92     1306.72     13.75 o 
 -13   3   3      163.80      307.91     39.07 o 
 -12   3   3      236.80      378.70     18.79 o 
 -11   3   3      496.28      629.76     93.47 o 
 -10   3   3      125.07      210.86     13.50 o 
  -9   3   3      798.19      936.68     20.56 o 
  -8   3   3       87.17      110.25     11.05 o 
  -7   3   3     1233.25     1347.94     21.36 o 
  -6   3   3      106.81      132.09     10.56 o 
  -5   3   3      341.92      372.17     12.27 o 
  -4   3   3      170.15      133.84     33.74 o 
  -3   3   3        6.59        0.28      4.61 o 
  -2   3   3     4943.12     4961.05     18.80 o 
  -1   3   3      705.82      649.45     15.63 o 
   0   3   3      749.63      636.65      6.37 o 
   1   3   3     6307.71     6278.05     20.50 o 
   2   3   3     1303.24     1055.67     20.86 o 
   3   3   3       22.89        9.12      3.95 o 
   4   3   3     5341.70     5277.43     23.81 o 
   5   3   3       87.41       65.25      9.66 o 
   6   3   3     1942.69     1924.68     24.63 o 
   7   3   3      969.50      917.16     19.58 o 
   8   3   3      492.65      428.56     22.86 o 
   9   3   3     1124.70     1040.09     37.52 o 
  10   3   3        0.28       -2.46     11.33 o 
  11   3   3      187.06      141.34      5.64 o 
  12   3   3      131.68      116.45      5.76 o 
  13   3   3        1.55        5.89      5.32 o 
  14   3   3      184.13      140.28      5.87 o 
  15   3   3       51.52       33.90      4.99 o 
 -15   4   3       64.96       48.39      5.68 o 
 -14   4   3       24.80       79.11      7.84 o 
 -13   4   3      549.75      560.26     11.94 o 
 -12   4   3       19.94       42.83     11.01 o 
 -11   4   3      154.66      274.24     27.43 o 
 -10   4   3     2570.89     2681.73     18.36 o 
  -9   4   3      950.28     1017.98     13.64 o 
  -8   4   3     1246.78     1321.14     48.72 o 
  -7   4   3       13.68       77.17      9.77 o 
  -6   4   3     1154.51     1205.03     20.72 o 
  -5   4   3      356.50      437.86     14.15 o 
  -4   4   3     2553.19     2719.49     26.31 o 
  -3   4   3     1102.20     1149.05     12.62 o 
  -2   4   3      604.71      606.26     12.18 o 
  -1   4   3       74.44       58.89      6.03 o 
   0   4   3     1366.03     1297.10     13.38 o 
   1   4   3      698.12      682.18     10.48 o 
   2   4   3      608.33      586.18      9.87 o 
   3   4   3     1261.81     1160.93     12.84 o 
   5   4   3      485.32      518.43     14.11 o 
   6   4   3      394.64      374.86      6.68 o 
   7   4   3      561.82      527.81      8.68 o 
   8   4   3     2549.42     2434.48     45.04 o 
   9   4   3       66.74       70.40      7.17 o 
  10   4   3      158.66      135.01     15.59 o 
  11   4   3       19.86       17.34      8.52 o 
  12   4   3     1950.74     1741.59     17.32 o 
  13   4   3      307.25      271.70      9.06 o 
  14   4   3      632.87      588.87      9.26 o 
 -14   5   3      587.50      567.54      7.82 o 
 -13   5   3        3.74      184.54      7.28 o 
 -12   5   3      421.80      447.76      9.53 o 
 -11   5   3      182.81      275.91     27.90 o 
 -10   5   3      274.47      312.90      7.12 o 
  -9   5   3        2.50       48.70      5.75 o 
  -8   5   3      609.09      638.98      8.14 o 
  -7   5   3     1464.09     1444.37     44.33 o 
  -6   5   3        2.17       15.68      9.95 o 
  -5   5   3      108.10      139.88     15.54 o 
  -4   5   3       54.77       38.42      4.71 o 
  -3   5   3      821.90      820.74      9.40 o 
  -2   5   3      491.14      448.27     10.77 o 
  -1   5   3      116.55      107.40     12.81 o 
   0   5   3     2041.43     1850.23     14.77 o 
   1   5   3      209.74      175.17      5.49 o 
   2   5   3     2817.11     2806.92     20.98 o 
   3   5   3      527.26      471.61      7.04 o 
   4   5   3     1169.79     1133.72     17.68 o 
   5   5   3       16.61        9.17      3.79 o 
   6   5   3      767.27      732.23     12.69 o 
   7   5   3       36.57       44.24      9.16 o 
   8   5   3      847.36      794.32     20.76 o 
   9   5   3      167.87      151.51      7.21 o 
  10   5   3      104.71      113.03      8.29 o 
  11   5   3      103.40       84.56      7.78 o 
  12   5   3       33.81       35.40      6.49 o 
  13   5   3       36.53       32.36      5.62 o 
 -12   6   3       12.66       38.22      4.74 o 
 -11   6   3        0.73       76.21      5.80 o 
 -10   6   3      121.97      144.59      6.70 o 
  -9   6   3      113.74      163.71     12.40 o 
  -8   6   3      877.27      970.40     29.42 o 
  -7   6   3      126.40      167.90      5.97 o 
  -6   6   3     1428.38     1445.02     31.59 o 
  -5   6   3      204.69      200.70     18.84 o 
  -4   6   3      901.56      864.64     11.59 o 
  -3   6   3      226.33      234.22      7.12 o 
  -2   6   3      106.55      100.62     14.18 o 
  -1   6   3      440.62      350.58      7.23 o 
   0   6   3      580.70      484.94      7.00 o 
   1   6   3       51.18       16.97      7.39 o 
   2   6   3       28.77       23.41      4.89 o 
   3   6   3        0.01        3.96      5.60 o 
   4   6   3      222.09      198.59      5.87 o 
   5   6   3      652.41      616.65      8.06 o 
   6   6   3       84.47       84.14      7.62 o 
   7   6   3       40.57       23.94      7.84 o 
   8   6   3      683.18      732.43     12.31 o 
   9   6   3      148.24      145.15      7.96 o 
  10   6   3      154.32      191.85      7.71 o 
  11   6   3     1104.99     1180.78     11.28 o 
  -6   7   3       11.20       31.03      6.03 o 
  -5   7   3       25.92       20.76      8.05 o 
  -4   7   3       95.16       78.63      4.73 o 
  -3   7   3        8.68       15.57      4.44 o 
  -2   7   3      276.43      332.30      5.43 o 
  -1   7   3       78.10      136.81     24.37 o 
   0   7   3      114.23      165.43     28.40 o 
   1   7   3        7.83       36.60      8.73 o 
   2   7   3      361.92      430.73     70.00 o 
   3   7   3      399.27      379.06     10.91 o 
   4   7   3      229.05      248.04     26.32 o 
   5   7   3      283.99      327.30     14.95 o 
   6   7   3       12.32       49.82     17.14 o 
   8   7   3      153.23      153.55      6.14 o 
  -2   8   3        8.86       68.98      5.43 o 
  -1   8   3      414.14      484.77      7.87 o 
   0   8   3       41.68      104.23      6.14 o 
   1   8   3       58.39      159.29      6.07 o 
   2   8   3        1.04      168.55      5.88 o 
   3   8   3      223.94      439.21      6.62 o 
 -18   0   4       60.67       59.68      5.14 o 
 -16   0   4      249.12      197.29      8.19 o 
 -14   0   4      950.51      833.05     14.51 o 
 -12   0   4     1824.62     1918.11     43.77 o 
 -10   0   4     9255.25    10364.05    288.41 o 
  -8   0   4     3744.47     3855.23     36.97 o 
  -6   0   4     9090.38    10552.35     34.71 o 
  -4   0   4     3235.19     3569.05     25.68 o 
  -2   0   4       14.41       27.54      7.30 o 
   0   0   4      214.54      253.47      9.14 o 
   2   0   4    16325.14    20148.53     67.88 o 
   4   0   4     5341.52     6237.52     45.21 o 
   6   0   4     7192.74     8448.87     80.25 o 
   8   0   4     5399.70     5793.89     76.42 o 
  10   0   4     5492.33     5992.89     86.68 o 
  12   0   4     1296.82     1041.55     15.94 o 
  14   0   4     1295.56     1200.15     10.08 o 
  16   0   4      173.89      195.14      5.63 o 
 -18   1   4      622.57      600.77      7.30 o 
 -17   1   4      139.82      631.63     78.62 o 
 -16   1   4      722.35      812.96      8.01 o 
 -15   1   4       13.83      267.64     26.68 o 
 -14   1   4      371.45      417.69     13.15 o 
 -13   1   4      239.69      345.12      9.36 o 
 -12   1   4     1207.12     1172.31     11.23 o 
 -11   1   4      141.52      213.02      6.93 o 
 -10   1   4      654.62      764.68     40.61 o 
  -9   1   4     1263.89     1285.56     23.94 o 
  -8   1   4     1574.41     1872.45     28.91 o 
  -7   1   4       17.11       19.75      5.70 o 
  -6   1   4      638.53      907.74     12.47 o 
  -5   1   4        4.84        9.50      4.24 o 
  -4   1   4     7685.60     7613.65     25.76 o 
  -3   1   4     7874.84     8001.13     26.35 o 
  -2   1   4     2021.43     1955.11     37.49 o 
  -1   1   4     1016.12      944.31     85.46 o 
   0   1   4     8337.42     7733.29    274.60 o 
   1   1   4      639.11      653.30     10.88 o 
   2   1   4     8806.63     9908.02     32.71 o 
   3   1   4     2004.23     2348.29     43.92 o 
   4   1   4    18621.72    21858.08     75.85 o 
   5   1   4      651.31      706.80     26.85 o 
   6   1   4     4379.10     5239.07     64.10 o 
   7   1   4     1205.11     1348.82     85.11 o 
   8   1   4      101.43       99.69     13.87 o 
   9   1   4       19.72       27.67     28.38 o 
  10   1   4       25.47       24.81      7.80 o 
  11   1   4        0.14       -0.21      5.69 o 
  12   1   4      320.48      289.63     10.94 o 
  13   1   4       83.83       68.96      4.52 o 
  14   1   4      785.82      774.26      7.80 o 
  15   1   4      277.06      271.46      4.64 o 
  16   1   4     1794.90     1967.74     11.12 o 
  17   1   4       64.11       66.57      3.33 o 
 -17   2   4       25.45       20.28      3.69 o 
 -16   2   4      135.07      199.20      7.41 o 
 -15   2   4       43.94       49.04      7.61 o 
 -14   2   4      424.06      486.93      7.10 o 
 -13   2   4      784.99      765.36     10.16 o 
 -12   2   4      536.46      521.15     10.05 o 
 -11   2   4     1059.04     1143.13     13.27 o 
 -10   2   4     1034.89      990.32     20.67 o 
  -9   2   4      521.95      499.04     15.78 o 
  -8   2   4     2161.50     2123.53     69.28 o 
  -7   2   4     2814.69     2935.71    131.72 o 
  -6   2   4     3939.76     4146.24     19.04 o 
  -5   2   4      370.93      353.99      6.02 o 
  -4   2   4       35.29       27.94      5.76 o 
  -3   2   4     1030.72     1020.79     14.34 o 
  -2   2   4       55.91       45.01      3.95 o 
  -1   2   4      198.39      189.33      6.02 o 
   0   2   4      228.95      244.18     19.59 o 
   1   2   4      650.28      620.68      8.35 o 
   2   2   4     1995.50     2102.77     29.85 o 
   3   2   4       61.43       61.08      4.82 o 
   4   2   4     1765.18     1986.34     17.03 o 
   5   2   4     2772.73     2768.38     45.76 o 
   6   2   4     7866.91     7738.89     74.79 o 
   7   2   4     3514.95     3602.66     55.72 o 
   8   2   4      288.94      257.31     16.36 o 
   9   2   4     1206.99     1052.58     20.58 o 
  10   2   4     1238.60     1087.73     19.65 o 
  11   2   4      900.57      752.76     13.95 o 
  12   2   4     1476.04     1280.23     12.64 o 
  13   2   4       75.78       61.18      4.47 o 
  14   2   4      758.09      736.36     36.18 o 
  15   2   4      126.93      144.99      4.26 o 
  16   2   4      256.22      241.55      6.26 o 
 -16   3   4      310.79      454.80     22.22 o 
 -15   3   4      702.78      863.77     10.27 o 
 -14   3   4      624.03      852.75     12.02 o 
 -13   3   4      741.41      699.30     10.49 o 
 -12   3   4        8.68       12.55      7.45 o 
 -11   3   4     1174.32     1209.22     10.56 o 
 -10   3   4       49.66       49.05      6.83 o 
  -9   3   4      905.81      945.83     20.32 o 
  -8   3   4      192.05      219.88     13.06 o 
  -7   3   4      177.76      151.99     11.22 o 
  -6   3   4      107.57      123.86      6.56 o 
  -5   3   4      663.03      544.99     11.15 o 
  -4   3   4     1483.15     1405.83     15.07 o 
  -3   3   4      235.54      196.06      5.27 o 
  -2   3   4      131.60      139.11      4.20 o 
  -1   3   4     3546.59     3733.27     35.86 o 
   0   3   4     2358.84     2262.44     16.19 o 
   1   3   4     5154.91     5243.88     19.19 o 
   2   3   4      492.98      456.01      7.77 o 
   3   3   4     1150.62      945.64     12.86 o 
   4   3   4      887.02      835.43     52.06 o 
   5   3   4      332.80      266.87      8.09 o 
   6   3   4      572.84      531.30     39.09 o 
   7   3   4      101.67      108.53     10.57 o 
   8   3   4      107.36       75.75      6.89 o 
   9   3   4      158.44      116.90      5.38 o 
  10   3   4      106.71       85.88      6.04 o 
  11   3   4       22.20       15.55      4.76 o 
  12   3   4      199.33      178.81     10.75 o 
  13   3   4      342.09      298.97      9.77 o 
  14   3   4      194.70      162.56     12.29 o 
  15   3   4      591.81      552.75      7.80 o 
 -15   4   4        8.28       14.16      5.43 o 
 -14   4   4      224.32      219.21      8.61 o 
 -12   4   4       25.38       60.76     11.65 o 
 -11   4   4      541.43      554.01      9.70 o 
 -10   4   4       25.09      266.71     31.83 o 
  -9   4   4      518.50      442.80     53.00 o 
  -8   4   4     1260.37     1345.44     16.28 o 
  -7   4   4     2093.41     2004.95     28.08 o 
  -6   4   4      758.54      812.79     17.93 o 
  -5   4   4     2176.67     2197.36     25.45 o 
  -4   4   4      491.40      511.48     13.91 o 
  -3   4   4     2037.07     2043.15     23.70 o 
  -2   4   4        6.62       10.97      5.05 o 
  -1   4   4      278.94      229.81      7.32 o 
   0   4   4      793.74      803.62     10.95 o 
   1   4   4       45.87       38.77      4.48 o 
   2   4   4       21.86        8.72      4.16 o 
   3   4   4       90.70      100.99     19.55 o 
   4   4   4       35.56       49.04      8.23 o 
   6   4   4     1703.73     1607.19     17.09 o 
   7   4   4     3955.07     3864.40     77.68 o 
   8   4   4        1.25       17.83      6.72 o 
   9   4   4      549.06      505.51     13.94 o 
  10   4   4      124.53      113.74      8.63 o 
  11   4   4      700.06      642.43     41.69 o 
  12   4   4      168.57      151.82      8.92 o 
  13   4   4      410.98      343.34      9.36 o 
  14   4   4      345.34      340.13      7.57 o 
 -14   5   4        7.52      105.36      5.72 o 
 -13   5   4      327.59      383.69      8.18 o 
 -12   5   4       61.19      105.60      7.42 o 
 -11   5   4      187.90      192.62      8.33 o 
 -10   5   4      113.78      114.54      5.74 o 
  -9   5   4       72.06       55.53      7.13 o 
  -8   5   4      204.01      167.35     12.93 o 
  -7   5   4       99.13      140.17      7.36 o 
  -6   5   4      393.56      331.73     10.89 o 
  -5   5   4     1239.56     1230.94     17.37 o 
  -4   5   4      740.45      676.85     11.32 o 
  -3   5   4     2878.17     2711.54     17.68 o 
  -2   5   4       10.46       17.37      7.73 o 
  -1   5   4      284.20      239.08      6.69 o 
   0   5   4       94.27       68.26      6.42 o 
   1   5   4     2135.97     2079.88     10.72 o 
   2   5   4      152.21      138.39      3.90 o 
   3   5   4     2667.71     2499.94     12.31 o 
   4   5   4       30.75       36.23      4.02 o 
   5   5   4       10.50        8.86      4.46 o 
   6   5   4      721.30      646.13     10.08 o 
   7   5   4      548.58      536.35     22.52 o 
   8   5   4        2.60       13.02      6.31 o 
   9   5   4       37.31       34.38      6.61 o 
  10   5   4       59.59       55.58      7.73 o 
  11   5   4      120.47      111.72      7.67 o 
  12   5   4       66.83       53.32      6.70 o 
  13   5   4       26.41       21.95      5.37 o 
 -11   6   4      432.83      506.65      7.87 o 
 -10   6   4       52.85       81.85     13.37 o 
  -9   6   4      270.68      333.74     17.93 o 
  -8   6   4       91.01      136.13      5.59 o 
  -7   6   4      374.56      389.91      8.43 o 
  -6   6   4       18.81       55.76      6.72 o 
  -5   6   4      668.63      662.39     10.82 o 
  -4   6   4      850.44      788.64      9.68 o 
  -3   6   4       81.59       94.57      4.99 o 
  -2   6   4       36.57       21.50      4.70 o 
  -1   6   4      196.59      145.02      8.22 o 
   0   6   4      422.56      405.66      9.63 o 
   1   6   4       89.58       75.88      4.70 o 
   2   6   4        7.86        3.52      4.82 o 
   3   6   4      288.03      275.17      7.99 o 
   4   6   4      144.44      125.90      5.53 o 
   5   6   4      548.12      564.40      7.75 o 
   6   6   4      109.06      126.72      5.83 o 
   7   6   4      536.15      552.80     11.93 o 
   8   6   4       64.84       65.85      7.87 o 
   9   6   4      139.77      160.18      8.17 o 
  10   6   4        5.75       16.01      6.29 o 
  11   6   4      833.90      931.63     10.05 o 
  -7   7   4       97.15      107.08      6.40 o 
  -6   7   4      102.71      101.90      6.53 o 
  -5   7   4        0.42        9.78      3.95 o 
  -4   7   4       38.84       63.34      4.57 o 
  -3   7   4      307.07      316.84      6.18 o 
  -2   7   4      270.48      330.42      5.42 o 
  -1   7   4      845.79      939.62     34.87 o 
   0   7   4      109.25      209.70     57.46 o 
   1   7   4        2.01      104.53     60.58 o 
   2   7   4      444.82      602.73    144.27 o 
   3   7   4      232.08      219.02     18.87 o 
   4   7   4       25.19       21.57      6.75 o 
   5   7   4      209.15      251.13     11.08 o 
   6   7   4        3.68       29.21      9.99 o 
   7   7   4        4.05        7.87      5.44 o 
  -2   8   4       85.95       76.87      5.73 o 
  -1   8   4       74.41       66.15      5.84 o 
   0   8   4       10.01       45.68      5.56 o 
   1   8   4        3.45       82.44      5.53 o 
   2   8   4       32.56      156.69      5.52 o 
 -17   0   5      184.52      153.64      8.99 o 
 -15   0   5      369.47      335.42     10.57 o 
 -13   0   5     1389.39     1337.12     14.77 o 
 -11   0   5       74.39       52.15      6.91 o 
  -9   0   5      868.22      831.37     14.23 o 
  -7   0   5     9989.88    11348.66    192.22 o 
  -5   0   5     1040.85     1223.01     18.57 o 
  -3   0   5       40.05       52.53     19.16 o 
  -1   0   5      923.95     1008.71     16.57 o 
   1   0   5      827.71      902.93     16.19 o 
   3   0   5      234.92      346.05     12.98 o 
   5   0   5    33308.63    37026.39    157.20 o 
   7   0   5     8559.98     9224.87     93.04 o 
   9   0   5     3855.12     3785.36     67.21 o 
  11   0   5     2216.20     1895.57     19.84 o 
  13   0   5     1277.33     1112.33     23.62 o 
  15   0   5      113.38      104.19      7.65 o 
  17   0   5      765.68      966.99      8.89 o 
 -18   1   5       21.57      163.66      5.44 o 
 -17   1   5     1007.16     1195.24     12.16 o 
 -16   1   5      103.30      181.21     24.66 o 
 -15   1   5      233.52      222.25      8.28 o 
 -14   1   5      106.19       93.17      6.78 o 
 -13   1   5      198.14      178.18      6.71 o 
 -12   1   5      218.42      191.34      5.37 o 
 -11   1   5       69.36       63.81      3.56 o 
 -10   1   5        0.28       -5.20      9.93 o 
  -9   1   5     3229.69     3653.75     99.75 o 
  -8   1   5      510.38      516.30     10.49 o 
  -7   1   5       29.16       65.21      7.20 o 
  -6   1   5      889.36      919.27     11.22 o 
  -5   1   5     2332.91     2339.97     24.06 o 
  -4   1   5     1351.52     1408.48     26.81 o 
  -3   1   5     7562.36     7479.72     97.04 o 
  -2   1   5     3207.42     3287.80     21.15 o 
  -1   1   5    13511.19    14389.09    746.43 o 
   0   1   5     2731.01     2783.31     13.91 o 
   1   1   5     2922.46     3093.93     26.06 o 
   2   1   5     2283.73     2606.81     24.93 o 
   3   1   5       41.13       31.58      7.17 o 
   4   1   5       97.71       99.13      4.68 o 
   5   1   5     7050.41     8190.42    199.07 o 
   6   1   5      595.24      696.81     26.76 o 
   7   1   5        0.29        7.02     11.52 o 
   8   1   5     2291.41     2336.41    105.50 o 
   9   1   5      176.26      133.01     32.36 o 
  10   1   5       26.88       15.64      4.18 o 
  11   1   5     1845.38     1665.44     17.60 o 
  12   1   5      243.63      192.66      7.09 o 
  13   1   5     1351.49     1155.06     10.34 o 
  14   1   5      195.22      181.94      5.00 o 
  15   1   5     1582.05     1598.27     15.39 o 
  16   1   5       19.04       31.80      5.96 o 
 -17   2   5      149.51      121.20      4.13 o 
 -16   2   5       25.27       86.95      6.84 o 
 -15   2   5      232.93      217.85      8.69 o 
 -14   2   5      263.86      297.27      6.59 o 
 -13   2   5      448.19      472.79     10.28 o 
 -12   2   5      461.21      471.04      7.75 o 
 -11   2   5     1882.81     1875.63     17.34 o 
 -10   2   5      479.50      417.19     15.11 o 
  -9   2   5     2901.29     2956.46    113.87 o 
  -8   2   5     2035.60     2049.38     36.39 o 
  -7   2   5     1459.01     1446.81     13.50 o 
  -6   2   5     2398.48     2461.70     14.92 o 
  -5   2   5     8716.37     8793.10     33.24 o 
  -4   2   5      153.54      125.31      4.60 o 
  -3   2   5     4316.63     4376.64     46.38 o 
  -2   2   5        0.35        3.95      2.80 o 
  -1   2   5      917.34      967.97     13.32 o 
   0   2   5      403.56      419.92      5.47 o 
   1   2   5      146.72      162.21      5.30 o 
   2   2   5     1513.27     1631.26     21.43 o 
   3   2   5        5.74       18.90      4.55 o 
   4   2   5      918.48      852.07     19.86 o 
   5   2   5    20441.33    21990.54    796.90 o 
   6   2   5     1046.94      919.00     29.37 o 
   7   2   5     2422.94     2301.05     45.85 o 
   8   2   5     2138.02     2113.28     47.92 o 
   9   2   5     1622.10     1363.32     14.72 o 
  10   2   5      537.90      464.62      6.14 o 
  11   2   5     1129.79      987.92      9.67 o 
  12   2   5      178.72      139.18      6.16 o 
  13   2   5      853.36      771.47     17.18 o 
  14   2   5       89.74       82.58      6.83 o 
  15   2   5       66.94       61.66      4.30 o 
  16   2   5        0.38       -0.96      3.28 o 
 -16   3   5      137.60      173.42     17.67 o 
 -15   3   5      228.36      366.79      8.18 o 
 -14   3   5      545.74      570.44     10.77 o 
 -13   3   5       12.17       24.78      5.06 o 
 -12   3   5       67.36       52.59      5.20 o 
 -11   3   5       13.32       11.99      8.53 o 
 -10   3   5      166.29      166.56     13.15 o 
  -9   3   5       56.81       57.40     10.80 o 
  -8   3   5       60.89       46.43     10.38 o 
  -7   3   5      223.27      219.07      7.98 o 
  -6   3   5      826.49      867.85     14.10 o 
  -5   3   5     5042.26     4901.72     67.94 o 
  -4   3   5     2081.18     1882.19     17.07 o 
  -3   3   5     1239.14     1150.16     14.36 o 
  -2   3   5     6280.64     5773.60     45.85 o 
  -1   3   5     1879.50     1709.43     18.71 o 
   0   3   5     4096.67     4138.54     17.11 o 
   1   3   5     1828.50     1844.55      9.77 o 
   2   3   5     2204.08     2024.98     11.06 o 
   3   3   5     2317.91     2127.86     15.34 o 
   4   3   5     1339.34     1225.64     13.12 o 
   5   3   5     4805.26     4620.16     25.37 o 
   6   3   5     1609.23     1642.52    153.47 o 
   7   3   5       32.88       35.49     13.50 o 
   8   3   5        4.98        2.93      4.51 o 
   9   3   5        0.37        5.59      6.44 o 
  10   3   5     1028.38      879.51      9.70 o 
  11   3   5      520.19      496.93      7.66 o 
  12   3   5      535.52      507.50      7.19 o 
  13   3   5       40.73       38.29      7.34 o 
  14   3   5      341.36      300.72      5.35 o 
  15   3   5      342.79      310.35     13.68 o 
 -15   4   5        3.81       15.89      5.56 o 
 -14   4   5      205.11      218.59      8.54 o 
 -12   4   5      793.37      895.81     20.17 o 
 -11   4   5        1.48       25.75      6.16 o 
 -10   4   5     3026.22     2954.53     21.08 o 
  -9   4   5      397.85      380.81     23.75 o 
  -8   4   5     1205.57     1171.71     12.55 o 
  -7   4   5       53.39       49.82      8.92 o 
  -6   4   5      668.07      653.51     16.50 o 
  -5   4   5        3.00       16.45      8.57 o 
  -3   4   5       37.55       40.19      7.44 o 
  -2   4   5       27.62       28.55      6.74 o 
  -1   4   5       10.22        7.81      5.51 o 
   0   4   5      219.54      231.51      7.08 o 
   1   4   5      276.60      278.12      9.81 o 
   2   4   5      472.88      473.85      7.68 o 
   3   4   5      304.00      282.85     14.07 o 
   4   4   5     2118.63     2105.67     26.15 o 
   6   4   5     1243.19     1070.63     25.33 o 
   7   4   5      265.56      218.98      7.80 o 
   8   4   5     1879.13     1650.23     14.65 o 
   9   4   5      111.11       99.84     13.70 o 
  10   4   5      449.00      410.82     14.86 o 
  11   4   5      149.09      151.90     26.78 o 
  12   4   5      255.96      242.56      9.03 o 
  13   4   5      236.42      203.84      7.83 o 
  14   4   5      342.92      297.46      7.01 o 
 -14   5   5      277.20      270.07      6.30 o 
 -13   5   5       45.60       57.27      5.99 o 
 -12   5   5       71.78       92.61      7.04 o 
 -11   5   5       51.81       54.09      4.88 o 
 -10   5   5       40.54       36.72      4.64 o 
  -9   5   5        3.73       -2.75      7.07 o 
  -8   5   5       39.61       24.20      4.80 o 
  -7   5   5      155.12      120.88      6.28 o 
  -6   5   5      103.78       98.04      6.30 o 
  -5   5   5      205.67      217.62      4.86 o 
  -4   5   5     1815.39     1809.02     14.89 o 
  -3   5   5      509.56      459.09     11.63 o 
  -2   5   5     3114.02     2923.63     15.57 o 
  -1   5   5       54.09       55.26     10.84 o 
   0   5   5      997.05      916.16     10.65 o 
   1   5   5        8.18        0.46      5.26 o 
   2   5   5      830.74      774.39      8.12 o 
   3   5   5       45.05       42.49      5.06 o 
   4   5   5      380.40      354.83      6.52 o 
   5   5   5      225.02      190.40      5.60 o 
   6   5   5      316.06      293.62      8.20 o 
   7   5   5      141.80      116.64      7.18 o 
   8   5   5      213.84      171.64     12.52 o 
   9   5   5       90.33       85.75      8.42 o 
  10   5   5      472.07      466.95     10.79 o 
  11   5   5       15.28       22.81      7.19 o 
  12   5   5      195.12      204.43      7.62 o 
  13   5   5        8.89        9.07      4.88 o 
 -11   6   5        1.07       37.45      5.27 o 
 -10   6   5      225.39      251.34     23.58 o 
  -9   6   5      155.91      177.92     20.28 o 
  -8   6   5      538.14      625.80     11.56 o 
  -7   6   5        2.54        0.18      6.53 o 
  -6   6   5       81.95       93.91      7.63 o 
  -5   6   5      111.88      140.31      8.67 o 
  -4   6   5        9.63       10.61      4.45 o 
  -3   6   5      311.26      272.37      5.29 o 
  -2   6   5        4.24        5.37      5.73 o 
  -1   6   5       27.62       37.05      4.11 o 
   0   6   5      687.44      704.45      7.66 o 
   1   6   5      432.63      391.75      7.08 o 
   2   6   5      114.08       97.71      5.40 o 
   3   6   5        0.48        4.75      5.94 o 
   4   6   5      348.64      320.32      9.64 o 
   5   6   5       21.33       21.83     11.08 o 
   6   6   5      669.81      691.90     35.25 o 
   7   6   5      307.57      291.26     10.12 o 
   8   6   5      202.25      239.86      9.22 o 
   9   6   5       11.01       20.16      6.77 o 
  10   6   5      182.80      237.19      7.74 o 
  11   6   5        9.38       16.90      5.15 o 
  -7   7   5      140.27      160.16      6.67 o 
  -6   7   5       28.06       43.86      5.93 o 
  -5   7   5       14.68       30.70      4.10 o 
  -4   7   5      110.55      127.57      4.97 o 
  -3   7   5       77.82       74.85      4.71 o 
  -2   7   5      573.57      649.36     16.37 o 
  -1   7   5       64.14      188.29     63.70 o 
   0   7   5       30.40      191.71     95.63 o 
   1   7   5       18.19      264.08    142.67 o 
   2   7   5      173.54      183.27      8.32 o 
   3   7   5       12.71       10.75      6.86 o 
   4   7   5      193.51      192.54     10.07 o 
   5   7   5        2.99       11.60      4.34 o 
   6   7   5       68.76       71.68      6.38 o 
   7   7   5        0.03       -4.99      5.40 o 
   8   7   5       79.17       70.99      5.26 o 
  -2   8   5       70.03       47.42      5.32 o 
  -1   8   5       33.31       19.84      5.27 o 
   0   8   5       30.17       28.54      5.34 o 
   1   8   5       12.10       59.18      5.20 o 
   2   8   5        5.49      121.83      5.11 o 
 -16   0   6      340.38      312.99      8.90 o 
 -14   0   6      609.18      609.50     12.90 o 
 -12   0   6     1818.71     1795.15     39.99 o 
 -10   0   6     8372.02     9250.78     88.90 o 
  -8   0   6     1472.90     1674.49     19.28 o 
  -6   0   6      357.89      274.50      7.33 o 
  -4   0   6     4843.19     5227.56     86.33 o 
  -2   0   6        0.91        0.59      6.94 o 
   0   0   6       13.47       15.65      7.36 o 
   2   0   6    21583.19    25644.75     95.86 o 
   4   0   6    13145.17    14499.21    102.57 o 
   6   0   6      384.21      451.78     24.96 o 
   8   0   6     3786.24     3856.38     67.53 o 
  10   0   6     2450.02     2172.77     20.57 o 
  12   0   6       50.20       33.84      5.45 o 
  14   0   6        7.25        9.04      6.39 o 
  16   0   6     1248.19     1478.87     12.98 o 
 -17   1   6      583.80      597.36     10.96 o 
 -16   1   6      211.41      199.40      6.03 o 
 -15   1   6       59.86       46.09      5.47 o 
 -14   1   6      196.31      190.92      5.70 o 
 -13   1   6       64.84       37.12      5.37 o 
 -12   1   6       94.56       92.24      4.45 o 
 -11   1   6      334.88      313.21      4.80 o 
 -10   1   6       15.58       13.98      8.90 o 
  -9   1   6        3.39        6.52      5.85 o 
  -8   1   6      299.57      230.87      6.91 o 
  -7   1   6       22.14        1.56      8.67 o 
  -6   1   6     3747.49     3849.45     43.15 o 
  -5   1   6      348.17      387.37      7.63 o 
  -4   1   6    10073.01    10381.06     43.11 o 
  -3   1   6     3673.29     3526.76     69.39 o 
  -2   1   6    24253.86    25201.84    285.50 o 
  -1   1   6      227.67      191.26     14.06 o 
   0   1   6     9645.94     9952.98    240.53 o 
   1   1   6      251.67      286.20     10.03 o 
   2   1   6     1993.48     2139.85     16.30 o 
   3   1   6     2194.39     2467.02     22.42 o 
   4   1   6    12828.99    15525.13    135.90 o 
   5   1   6     1416.57     1442.69     25.56 o 
   6   1   6     2854.41     3183.60     24.62 o 
   7   1   6      192.09      187.41     15.03 o 
   8   1   6     3394.88     3373.84     73.28 o 
   9   1   6      170.40      205.12     76.73 o 
  10   1   6     2320.72     1993.05     13.97 o 
  11   1   6      215.03      159.05      5.51 o 
  12   1   6     1133.61      991.67      8.42 o 
  13   1   6       85.48       70.56      3.96 o 
  14   1   6     1830.82     1759.82     10.22 o 
  15   1   6      131.09      130.16      5.08 o 
  16   1   6     1220.61     1399.04     42.75 o 
 -17   2   6      156.90      130.33      5.54 o 
 -16   2   6      424.77      450.94      8.71 o 
 -15   2   6        1.45        8.77      6.90 o 
 -14   2   6      568.93      635.54      9.33 o 
 -13   2   6      411.14      394.00      8.94 o 
 -12   2   6      753.02      708.43     13.16 o 
 -11   2   6      939.83      949.29      9.62 o 
 -10   2   6     1845.76     1943.00     38.54 o 
  -9   2   6      770.02      710.29     11.54 o 
  -8   2   6     1046.25     1051.08     12.75 o 
  -7   2   6      663.23      629.27      9.42 o 
  -6   2   6      473.57      495.44      9.97 o 
  -5   2   6      759.71      811.83     20.75 o 
  -4   2   6      181.44      177.50     13.54 o 
  -3   2   6      356.57      303.06      7.12 o 
  -2   2   6      219.51      234.67      5.85 o 
  -1   2   6     1345.98     1380.26     17.31 o 
   0   2   6     6575.41     6817.66     58.44 o 
   1   2   6     3120.97     3257.58     18.78 o 
   2   2   6     7442.98     7150.64     75.43 o 
   3   2   6     5080.85     5156.56     38.97 o 
   4   2   6     3651.18     3397.38     27.58 o 
   5   2   6      446.12      385.75     10.28 o 
   6   2   6     4802.64     4627.12    150.10 o 
   7   2   6      161.38      166.08     21.03 o 
   8   2   6     4069.49     4056.76    100.74 o 
   9   2   6      532.80      458.86     10.07 o 
  10   2   6     1301.35     1182.40     13.65 o 
  11   2   6      204.23      188.05      8.18 o 
  12   2   6      324.34      267.67      6.55 o 
  13   2   6       44.06       32.25      5.73 o 
  14   2   6        1.12       -0.39      4.20 o 
  15   2   6       22.90       27.19      3.95 o 
  16   2   6      520.68      519.48      7.09 o 
 -16   3   6       18.10       12.40      9.48 o 
 -15   3   6      240.38      242.55      7.54 o 
 -14   3   6      221.71      214.43      6.15 o 
 -13   3   6        1.49        6.77      4.67 o 
 -12   3   6      100.85       93.94      5.51 o 
 -11   3   6      220.78      216.94      7.25 o 
 -10   3   6      783.81      793.58     18.57 o 
  -9   3   6      265.14      215.96     13.90 o 
  -8   3   6       13.76       14.38      6.30 o 
  -7   3   6     2065.87     1995.86     24.37 o 
  -6   3   6     1064.79      991.90     11.92 o 
  -5   3   6     5398.81     5293.60     23.62 o 
  -4   3   6     1111.72     1022.23     20.12 o 
  -3   3   6     3167.74     2814.92     28.83 o 
  -2   3   6     2014.75     1918.18     28.85 o 
  -1   3   6     1854.35     1727.98     13.91 o 
   0   3   6     4790.65     4713.30     21.37 o 
   1   3   6     2785.06     2820.95     20.02 o 
   2   3   6       20.47        3.60      3.66 o 
   3   3   6        8.66       11.09      7.08 o 
   4   3   6      519.83      519.60      9.88 o 
   5   3   6      112.80      108.30      8.92 o 
   6   3   6      519.41      469.95     16.11 o 
   7   3   6       34.01       26.20     11.62 o 
   8   3   6      183.44      162.90      9.50 o 
   9   3   6     1560.13     1423.94     14.20 o 
  10   3   6      774.79      597.42     10.87 o 
  11   3   6      616.05      527.04      7.60 o 
  12   3   6      488.03      450.22     13.17 o 
  13   3   6      527.75      500.09      9.79 o 
  14   3   6      459.94      420.87      8.33 o 
  15   3   6      499.05      456.72      6.80 o 
 -15   4   6      153.49      159.41      6.54 o 
 -14   4   6        4.99       16.10      6.72 o 
 -12   4   6      208.98      189.49     13.53 o 
 -11   4   6     1561.60     1653.50     20.66 o 
 -10   4   6      187.38      167.77      7.52 o 
  -9   4   6      704.54      685.10     10.38 o 
  -8   4   6      476.14      472.29     16.63 o 
  -7   4   6      317.94      287.85     10.78 o 
  -6   4   6      315.34      323.71      9.88 o 
  -4   4   6      368.60      312.40     11.80 o 
  -3   4   6      119.01      102.73      8.93 o 
  -2   4   6        2.36       -4.21      5.50 o 
  -1   4   6     1677.35     1616.42     25.77 o 
   0   4   6        4.20        0.24      7.22 o 
   1   4   6     3706.36     3460.92     17.19 o 
   2   4   6       66.57       54.06      4.96 o 
   3   4   6     2615.73     2524.43     22.79 o 
   4   4   6     1775.73     1636.38     24.77 o 
   5   4   6     1519.85     1441.69     43.21 o 
   6   4   6      106.60       84.08     12.65 o 
   7   4   6     2530.84     2293.64     38.30 o 
   8   4   6      109.11       87.13      5.77 o 
   9   4   6      886.62      842.27     11.23 o 
  10   4   6      174.10      170.89      5.70 o 
  11   4   6       92.42       93.91      5.32 o 
  12   4   6        0.83       -3.70      6.92 o 
  13   4   6        0.84        4.43      6.04 o 
 -14   5   6        0.10        1.10      4.44 o 
 -13   5   6        3.83       11.45      5.53 o 
 -12   5   6       82.14       85.12      6.75 o 
 -11   5   6        5.44        6.00      4.28 o 
 -10   5   6      139.20      129.09      5.65 o 
  -9   5   6      618.89      625.75     16.82 o 
  -8   5   6      149.84      122.54      5.26 o 
  -7   5   6     1062.68      964.44     11.58 o 
  -6   5   6      258.16      263.21      7.81 o 
  -5   5   6      198.05      164.10      5.35 o 
  -4   5   6      310.83      314.51      5.74 o 
  -3   5   6     1221.75     1091.03     10.63 o 
  -2   5   6       63.52       53.54      4.21 o 
  -1   5   6      248.38      229.88      4.70 o 
   0   5   6       67.25       49.26      5.60 o 
   1   5   6      667.53      615.23      7.49 o 
   2   5   6       18.75        8.98      4.66 o 
   3   5   6      430.29      398.99      6.71 o 
   4   5   6      240.85      205.10      6.51 o 
   5   5   6       88.74       61.57      5.67 o 
   6   5   6       73.13       53.97     13.79 o 
   8   5   6       46.05       27.43      8.28 o 
   9   5   6      195.03      163.71      9.44 o 
  10   5   6       12.14        9.85      7.51 o 
  11   5   6      448.16      456.73      9.90 o 
  12   5   6       38.28       31.65      6.12 o 
 -10   6   6      188.89      231.60      7.21 o 
  -9   6   6      177.22      222.44      7.92 o 
  -8   6   6       28.40       34.49      6.78 o 
  -7   6   6       88.82       84.26      6.32 o 
  -6   6   6       13.79        0.34      4.21 o 
  -5   6   6      306.93      320.43      8.05 o 
  -4   6   6       14.91       17.49      4.40 o 
  -3   6   6      107.20       97.49      4.97 o 
  -2   6   6        1.57       26.68     25.37 o 
  -1   6   6      178.94      199.85      5.92 o 
   0   6   6      208.50      176.83      6.62 o 
   1   6   6      282.07      266.77      6.39 o 
   2   6   6       62.02       72.19      5.22 o 
   3   6   6      676.67      699.36      8.26 o 
   4   6   6      184.55      145.80      5.71 o 
   5   6   6      150.70      138.66      6.36 o 
   6   6   6      179.77      154.72      9.25 o 
   7   6   6      625.23      692.63     12.33 o 
   8   6   6       39.49       50.38      7.40 o 
   9   6   6      382.24      453.13      9.70 o 
  10   6   6       53.48       47.93      6.23 o 
  11   6   6       47.78       72.60      5.11 o 
  -7   7   6      449.78      600.80      9.16 o 
  -6   7   6        1.11        4.13      5.25 o 
  -5   7   6      119.98      158.85      4.85 o 
  -4   7   6       59.16       67.82      4.48 o 
  -3   7   6       96.88      103.38      6.14 o 
  -2   7   6      241.02      272.27      5.80 o 
  -1   7   6      342.80      401.81      9.54 o 
   0   7   6        7.91        7.77      6.29 o 
   1   7   6       45.16       49.04      6.60 o 
   2   7   6        8.91        9.46      6.14 o 
   4   7   6       90.49       54.87     20.44 o 
   5   7   6       47.32       59.78      8.12 o 
   6   7   6       19.63       11.91      5.75 o 
   7   7   6       59.61       64.82      5.82 o 
  -1   8   6       79.30       64.84      5.38 o 
   0   8   6        2.53       -2.88      4.76 o 
   1   8   6       14.33       60.40      4.84 o 
 -17   0   7      468.08      493.43      8.05 o 
 -15   0   7     1083.69     1032.51     13.75 o 
 -13   0   7     4222.12     4149.07     51.70 o 
 -11   0   7     2180.66     2325.44     60.38 o 
  -9   0   7     2386.33     2659.32     47.59 o 
  -7   0   7     5369.05     5808.45     43.74 o 
  -5   0   7      281.30      367.03      8.36 o 
  -3   0   7     8225.67     9166.38    157.02 o 
  -1   0   7     4382.95     4600.92     39.90 o 
   1   0   7    20485.03    22347.82     88.27 o 
   3   0   7    14684.51    15651.13    394.95 o 
   5   0   7    12575.40    12473.88     40.78 o 
   7   0   7    10151.98    10571.72    106.00 o 
  11   0   7       85.29       49.83     14.35 o 
  13   0   7        3.03       10.93      5.97 o 
  15   0   7      409.58      462.85      9.63 o 
 -17   1   7      192.95      186.16     13.79 o 
 -16   1   7        7.19        7.66      4.98 o 
 -15   1   7       29.18       22.47      5.13 o 
 -14   1   7       47.07       35.35      4.71 o 
 -13   1   7       17.10       19.74      4.50 o 
 -12   1   7        0.65        5.29      3.91 o 
 -11   1   7       23.46       10.85      3.58 o 
 -10   1   7      137.38      139.39     11.91 o 
  -9   1   7     2785.07     2829.31     36.08 o 
  -8   1   7     1459.50     1530.23     14.53 o 
  -7   1   7    10495.13    10986.05     42.77 o 
  -6   1   7     5734.97     6138.57     43.36 o 
  -5   1   7     3313.96     3011.97     50.91 o 
  -4   1   7       54.43       54.96      4.56 o 
  -3   1   7     2861.65     2744.77     21.77 o 
  -2   1   7      771.54      671.35     14.01 o 
  -1   1   7     8395.49     9128.85    230.66 o 
   0   1   7     5434.26     5536.10    262.73 o 
   1   1   7     2845.76     2863.81     21.66 o 
   2   1   7        1.32        6.17      3.90 o 
   3   1   7        0.15        0.67      5.51 o 
   4   1   7       34.79       38.50      4.52 o 
   5   1   7     2982.21     3077.56     20.73 o 
   6   1   7     1013.07      984.53     25.91 o 
   7   1   7     1355.78     1199.86     42.57 o 
   8   1   7      624.71      581.07     22.89 o 
   9   1   7     2118.65     1932.01     17.12 o 
  10   1   7      197.14      138.57      6.48 o 
  11   1   7     1787.15     1540.92     15.75 o 
  12   1   7      176.38      145.09      6.32 o 
  13   1   7     1117.71     1041.73      8.20 o 
  14   1   7      157.71      170.92     14.16 o 
  15   1   7     1260.12     1420.10     29.99 o 
  16   1   7        4.98        7.74      4.81 o 
 -17   2   7        5.93       14.52      4.51 o 
 -16   2   7      341.43      380.72      8.34 o 
 -15   2   7      203.96      212.22      8.28 o 
 -14   2   7     1469.83     1458.82     33.50 o 
 -13   2   7      741.43      738.66     11.70 o 
 -12   2   7      835.14      874.00      9.42 o 
 -11   2   7      941.46      979.94     12.56 o 
 -10   2   7       12.29       15.81      5.05 o 
  -9   2   7     2717.12     2746.83     20.26 o 
  -8   2   7      765.03      745.62     15.94 o 
  -7   2   7        1.43        5.60      5.77 o 
  -6   2   7     1991.35     2102.65     20.73 o 
  -5   2   7      140.42      154.26      6.69 o 
  -4   2   7     1094.86     1091.41     22.13 o 
  -3   2   7      419.44      374.67     11.50 o 
  -2   2   7     3679.44     3595.56     19.35 o 
  -1   2   7     5818.79     5851.59     38.77 o 
   0   2   7     1035.25      948.44     11.97 o 
   1   2   7     6740.02     6889.17     24.82 o 
   2   2   7     2599.64     2608.41     34.14 o 
   3   2   7     4052.90     3852.69     25.50 o 
   4   2   7     1606.69     1418.85     23.11 o 
   5   2   7     3390.55     3294.44     78.17 o 
   6   2   7     1502.84     1417.45     18.60 o 
   7   2   7      313.62      280.13     24.65 o 
   8   2   7     1950.01     1846.41     90.01 o 
   9   2   7        9.28       16.16     13.38 o 
  10   2   7      120.63       83.28     20.70 o 
  11   2   7        5.90        1.42      5.90 o 
  12   2   7      170.36      156.76      5.86 o 
  13   2   7       79.88       68.71      4.98 o 
  14   2   7       61.37       66.27      4.59 o 
  15   2   7      347.78      412.82     31.63 o 
 -15   3   7       13.75       -2.00      5.58 o 
 -14   3   7       19.17       17.56      7.19 o 
 -13   3   7       98.17       69.04      5.09 o 
 -12   3   7       26.30       28.70      6.12 o 
 -11   3   7      305.37      284.87      6.69 o 
 -10   3   7      200.35      180.43      7.65 o 
  -9   3   7       69.69       66.66      5.10 o 
  -8   3   7      954.18      895.25     17.76 o 
  -7   3   7     2396.33     2349.47     32.28 o 
  -6   3   7     1205.65     1096.29     12.48 o 
  -5   3   7     2855.99     2740.20     52.49 o 
  -4   3   7      990.90      852.45     14.17 o 
  -3   3   7      326.66      259.40     11.56 o 
  -2   3   7       35.71       16.95      3.11 o 
  -1   3   7     1595.80     1596.43     12.26 o 
   0   3   7      648.15      621.02      7.75 o 
   1   3   7      521.00      530.84      6.41 o 
   2   3   7     1722.23     1839.41     14.54 o 
   3   3   7        1.06       10.89      5.84 o 
   4   3   7      863.97      819.12     11.95 o 
   5   3   7     1697.05     1524.67     99.53 o 
   6   3   7     1815.89     1638.48     89.10 o 
   7   3   7      360.33      298.24     11.65 o 
   8   3   7      463.04      392.46     12.76 o 
   9   3   7      462.31      376.49     12.67 o 
  10   3   7      762.68      651.70     10.79 o 
  11   3   7     1357.46     1213.27     10.99 o 
  12   3   7     1073.62      976.48     13.35 o 
  13   3   7      100.93       86.11      6.67 o 
  14   3   7      241.39      234.57      7.09 o 
 -15   4   7        2.53       13.08      5.47 o 
 -14   4   7      360.70      365.80      9.02 o 
 -13   4   7       81.26       71.52      6.95 o 
 -12   4   7      204.23      176.22      8.95 o 
 -11   4   7      204.40      191.99      8.95 o 
 -10   4   7      909.25      847.58     18.49 o 
  -9   4   7        1.94        6.78      5.41 o 
  -8   4   7        3.11        1.42      5.27 o 
  -7   4   7        0.94        1.29      4.06 o 
  -6   4   7      204.43      183.91      7.35 o 
  -5   4   7      185.90       99.65     34.97 o 
  -4   4   7        0.52       10.57      7.84 o 
  -3   4   7      453.18      411.48     13.11 o 
  -2   4   7      759.20      779.01     33.96 o 
  -1   4   7       16.93       33.81      7.31 o 
   0   4   7      959.31      908.44     20.46 o 
   1   4   7      532.43      493.95      9.65 o 
   2   4   7      923.99      832.81     12.35 o 
   3   4   7      995.02      868.34     12.40 o 
   4   4   7     1631.42     1501.72     22.47 o 
   5   4   7       46.83       44.46      4.37 o 
   6   4   7      832.80      724.58     12.70 o 
   7   4   7      339.68      287.36      8.61 o 
   8   4   7      428.87      397.60      7.48 o 
   9   4   7       84.52       73.14      5.06 o 
  10   4   7       78.14       64.79      5.14 o 
  11   4   7       15.98       11.59      4.63 o 
  12   4   7        2.56        5.00      6.85 o 
  13   4   7       25.00        8.10      5.71 o 
 -13   5   7      164.96      142.93      6.28 o 
 -12   5   7        9.95       12.56      3.87 o 
 -11   5   7      113.27      109.10      5.24 o 
 -10   5   7      306.37      346.63      6.76 o 
  -9   5   7       48.90       44.45      4.62 o 
  -8   5   7      792.93      866.28     39.62 o 
  -7   5   7       56.67       48.34      5.86 o 
  -6   5   7     1800.22     1697.01     14.65 o 
  -5   5   7        4.97        9.17      4.09 o 
  -4   5   7     2789.99     2510.87     59.15 o 
  -3   5   7      145.59      104.83      5.03 o 
  -2   5   7      917.24      856.70      7.75 o 
  -1   5   7      685.15      603.03      9.83 o 
   0   5   7     1227.21     1086.43      6.89 o 
   1   5   7       98.51       96.42      4.41 o 
   2   5   7      179.45      171.40      6.88 o 
   3   5   7      165.71      142.91      6.73 o 
   4   5   7      432.00      376.25     23.07 o 
   6   5   7      162.84      128.39      9.80 o 
   7   5   7       73.29       26.32      8.98 o 
   8   5   7      687.67      706.07     13.22 o 
   9   5   7       12.34       -1.18      8.12 o 
  10   5   7      526.36      557.44     11.19 o 
  11   5   7        7.02       12.38      6.65 o 
  12   5   7      539.21      617.56      8.97 o 
 -10   6   7       48.27       44.12      5.83 o 
  -9   6   7        0.36        0.13      5.69 o 
  -8   6   7      250.56      247.07      8.38 o 
  -7   6   7      103.08       82.21      4.98 o 
  -5   6   7      227.40      234.46      7.46 o 
  -4   6   7      488.79      468.00     20.50 o 
  -3   6   7      126.06      137.94      6.70 o 
  -2   6   7       34.61       47.16      5.49 o 
  -1   6   7        6.47       15.94      4.75 o 
   0   6   7      257.94      255.25      9.56 o 
   1   6   7      347.22      340.20     12.04 o 
   2   6   7      781.93      745.60     10.08 o 
   3   6   7       88.42       72.89      7.08 o 
   4   6   7      396.36      405.20     11.75 o 
   5   6   7       42.35       12.46      5.49 o 
   6   6   7      411.53      469.11     11.53 o 
   7   6   7       99.56      106.02      8.42 o 
   8   6   7       87.66      116.03      7.75 o 
   9   6   7        0.24       -3.37      6.38 o 
  10   6   7       59.48       60.24      5.91 o 
  -8   7   7      141.18      159.89      5.79 o 
  -7   7   7       63.98       91.98      5.74 o 
  -6   7   7       20.08       30.19      3.80 o 
  -5   7   7       60.33       70.78      4.24 o 
  -4   7   7      237.16      239.55      5.30 o 
  -3   7   7        5.54       12.54      4.13 o 
  -2   7   7       73.60       91.93      8.05 o 
  -1   7   7       28.37       39.70      6.16 o 
   0   7   7       67.66       51.73      6.58 o 
   1   7   7      262.39      261.72      8.05 o 
   2   7   7       26.19       36.02      6.00 o 
   3   7   7       24.12       -2.86      6.43 o 
   5   7   7       18.86        8.32      5.87 o 
   6   7   7       11.96       14.65      5.67 o 
   7   7   7       38.66       46.00      5.34 o 
 -16   0   8     1098.27     1120.36     12.66 o 
 -14   0   8     1412.16     1483.27     17.48 o 
 -12   0   8       85.06       75.70      5.95 o 
 -10   0   8      943.10     1003.55     34.52 o 
  -8   0   8       57.87       50.77     15.41 o 
  -6   0   8     1437.59     1453.48     20.49 o 
  -4   0   8     8124.95     8353.94     47.59 o 
  -2   0   8    17319.71    17710.15     83.75 o 
   0   0   8     2900.65     2867.33     35.26 o 
   2   0   8    12749.72    13893.47    110.74 o 
   4   0   8     3552.90     3308.09     21.10 o 
   6   0   8       15.34       -7.07     17.42 o 
   8   0   8      884.76      937.94     38.33 o 
  10   0   8       33.92       11.96      5.22 o 
  12   0   8     1184.82     1085.59     49.73 o 
  14   0   8       88.04      106.60      7.53 o 
  16   0   8      432.67      449.94      7.24 o 
 -17   1   8        2.80        2.94      5.06 o 
 -16   1   8       63.72       43.14      4.59 o 
 -15   1   8       48.58       45.46      5.17 o 
 -14   1   8      107.46       95.76      4.94 o 
 -13   1   8      499.28      509.02      7.21 o 
 -12   1   8     3122.82     3039.23     13.93 o 
 -11   1   8      262.77      256.57      4.62 o 
 -10   1   8     2278.23     2457.70     17.10 o 
  -9   1   8      308.69      268.92     10.19 o 
  -8   1   8     5577.17     6054.14     38.64 o 
  -7   1   8       14.62       18.84      5.79 o 
  -6   1   8     7989.56     8148.83    125.49 o 
  -5   1   8       27.94       21.15      4.75 o 
  -4   1   8     7583.47     7903.83     64.89 o 
  -3   1   8     3321.88     3378.22     24.11 o 
  -2   1   8     7667.75     7971.40     88.84 o 
  -1   1   8        1.04        4.86      6.11 o 
   0   1   8     1378.95     1550.79     22.16 o 
   1   1   8     5141.70     5397.19     34.61 o 
   2   1   8     5373.22     5635.43     26.65 o 
   3   1   8       37.58       44.34      4.48 o 
   4   1   8     1522.54     1525.50     22.11 o 
   5   1   8       22.71       29.09      5.07 o 
   6   1   8     3743.70     3713.64     54.56 o 
   7   1   8     1556.32     1490.23     50.33 o 
   8   1   8     4154.01     3910.80     83.67 o 
   9   1   8     1285.98     1072.74     15.44 o 
  10   1   8     3022.32     2614.33     13.20 o 
  11   1   8      824.98      694.95      7.28 o 
  12   1   8      510.98      486.26      7.94 o 
  13   1   8      174.42      151.23      5.87 o 
  14   1   8      435.58      458.21     13.23 o 
  15   1   8        6.51        6.06      4.02 o 
  16   1   8       54.39       35.19      4.41 o 
 -17   2   8       76.66       98.89      4.71 o 
 -16   2   8      805.22      848.27     10.24 o 
 -15   2   8       31.26       28.64      6.06 o 
 -14   2   8      811.25      772.70     14.17 o 
 -13   2   8      301.19      264.77      8.30 o 
 -12   2   8      638.22      606.38      8.42 o 
 -11   2   8      199.93      184.73      7.73 o 
 -10   2   8      484.93      484.09      9.76 o 
  -9   2   8        0.73        8.57      6.35 o 
  -8   2   8      363.54      368.11     10.55 o 
  -7   2   8      172.36      155.49      8.02 o 
  -6   2   8       36.77       36.44      4.96 o 
  -5   2   8     1031.08      884.35     13.12 o 
  -4   2   8     2466.60     2387.00     20.73 o 
  -3   2   8     2015.47     1968.82     43.14 o 
  -2   2   8      582.77      435.03     11.22 o 
  -1   2   8      296.25      251.20     14.44 o 
   0   2   8     2779.38     2680.58     15.91 o 
   1   2   8      423.68      317.59      5.80 o 
   2   2   8     4457.95     4564.47    102.28 o 
   3   2   8     3339.06     3286.00     67.37 o 
   4   2   8      417.47      379.47     18.28 o 
   5   2   8     1832.00     1781.10     38.18 o 
   6   2   8     3262.89     3324.38    204.71 o 
   7   2   8      133.33      128.36     30.02 o 
   8   2   8      373.50      342.21     15.70 o 
   9   2   8       11.65       -0.88      6.94 o 
  10   2   8       16.94       15.28      5.49 o 
  11   2   8       15.24        7.42      3.99 o 
  12   2   8       69.49       72.90      5.12 o 
  13   2   8      261.59      252.20     14.97 o 
  14   2   8      450.89      447.81     35.71 o 
  15   2   8       67.34       69.49      7.48 o 
 -15   3   8        0.10       -0.03      5.47 o 
 -14   3   8      199.33      172.90     11.32 o 
 -13   3   8       37.36       53.89      6.36 o 
 -12   3   8     1033.57      999.97     11.88 o 
 -11   3   8     1108.48     1175.36     25.48 o 
 -10   3   8      338.15      361.34      9.69 o 
  -9   3   8     1350.11     1269.68     10.70 o 
  -8   3   8      338.00      291.24      6.45 o 
  -7   3   8      693.62      603.31     10.47 o 
  -6   3   8     2015.59     1765.16     21.28 o 
  -5   3   8     3860.53     3828.37     74.36 o 
  -4   3   8     2378.16     2278.95     90.68 o 
  -3   3   8     2076.57     2051.88     52.76 o 
  -2   3   8      176.25      165.08      4.71 o 
  -1   3   8      596.58      521.09     18.66 o 
   0   3   8       71.98       68.57      4.67 o 
   1   3   8       93.46       72.83      7.06 o 
   2   3   8       86.22       78.80      7.58 o 
   3   3   8      588.48      538.73     12.48 o 
   4   3   8      615.80      573.17     15.64 o 
   5   3   8      286.28      269.84     13.16 o 
   6   3   8      822.24      727.32     10.15 o 
   7   3   8      296.86      243.21      6.63 o 
   8   3   8       48.78       24.58      4.87 o 
   9   3   8     1502.19     1357.49     14.47 o 
  10   3   8      302.90      277.70      6.47 o 
  11   3   8     1126.93     1052.29     12.42 o 
  12   3   8      272.51      245.71      8.56 o 
  13   3   8      182.28      167.85      7.31 o 
  14   3   8      179.00      176.58      6.35 o 
 -15   4   8      729.69      787.05      9.14 o 
 -13   4   8      147.63      128.75      7.51 o 
 -12   4   8      245.36      214.30      9.45 o 
 -11   4   8      501.81      440.71     30.68 o 
 -10   4   8      187.34      175.06      8.25 o 
  -9   4   8      504.27      465.38     10.69 o 
  -8   4   8      192.93      148.39      8.09 o 
  -7   4   8      197.62      159.40     11.69 o 
  -6   4   8      505.15      453.69     17.94 o 
  -5   4   8      264.55      256.44      5.54 o 
  -4   4   8      240.15      249.32     11.41 o 
  -3   4   8     1610.55     1568.63     15.28 o 
  -2   4   8      753.92      717.73     44.30 o 
  -1   4   8     3059.93     2951.03     27.62 o 
   0   4   8     1679.14     1608.28     29.71 o 
   1   4   8     1284.47     1158.82     20.60 o 
   2   4   8      583.03      530.93     16.09 o 
   3   4   8     1202.09     1109.16     15.31 o 
   4   4   8       71.88       65.64      6.91 o 
   5   4   8     1864.24     1698.62     12.29 o 
   6   4   8       12.77        8.76      5.04 o 
   7   4   8      351.68      313.11      8.57 o 
   8   4   8       64.96       40.56      6.28 o 
   9   4   8       34.64       18.20      5.13 o 
  10   4   8       79.90       55.32      5.34 o 
  11   4   8       90.36       78.69      5.63 o 
  12   4   8       46.68       42.50      4.41 o 
 -13   5   8      123.11      135.13      5.96 o 
 -12   5   8       38.06       52.22      4.00 o 
 -11   5   8      245.50      296.65      6.81 o 
 -10   5   8       23.18       11.04     13.73 o 
  -9   5   8      502.76      477.17     22.94 o 
  -8   5   8      238.76      212.21      7.19 o 
  -7   5   8      483.89      393.11      8.51 o 
  -6   5   8       65.43       60.16      4.72 o 
  -5   5   8      307.75      248.95      6.74 o 
  -4   5   8      124.76      116.25      7.16 o 
  -3   5   8       74.98       61.91      5.03 o 
  -2   5   8       56.78       35.17      3.90 o 
  -1   5   8      233.87      219.76      6.16 o 
   0   5   8     1647.37     1493.50      9.64 o 
   1   5   8       32.15       24.28      4.63 o 
   2   5   8       45.20       31.02      5.40 o 
   3   5   8       39.03       37.30      4.19 o 
   4   5   8        0.46        4.59      4.58 o 
   5   5   8      515.50      480.02     26.10 o 
   6   5   8       60.12       37.94      6.55 o 
   7   5   8      552.54      532.77      9.18 o 
   8   5   8        1.05        0.10      5.43 o 
   9   5   8      318.35      364.90     10.41 o 
  10   5   8        2.08        5.95      7.32 o 
  11   5   8      783.74      925.83     11.35 o 
 -10   6   8       32.04       20.76      5.19 o 
  -9   6   8        1.10       -3.86      5.37 o 
  -8   6   8       46.68       32.68      6.40 o 
  -7   6   8        0.05        1.42      4.11 o 
  -6   6   8       28.06       24.55      6.48 o 
  -5   6   8       79.72       88.27      7.07 o 
  -4   6   8       25.54       24.67      4.41 o 
  -3   6   8      704.25      695.54     15.92 o 
  -2   6   8      119.68      106.17      7.49 o 
  -1   6   8      868.22      878.07     12.44 o 
   0   6   8        1.45        8.22      6.50 o 
   1   6   8      293.64      271.01     13.33 o 
   2   6   8        0.15        5.26      6.73 o 
   3   6   8      861.21      888.88     16.38 o 
   4   6   8      316.21      313.42      6.96 o 
   5   6   8      424.10      452.47     11.46 o 
   6   6   8        7.36       14.01      7.80 o 
   7   6   8       31.35       57.79      7.70 o 
   9   6   8       17.66       15.80      6.05 o 
  10   6   8       21.29       17.15      5.00 o 
  -8   7   8       18.16       25.98      4.42 o 
  -7   7   8      108.37      143.63      5.95 o 
  -6   7   8      140.31      170.68      4.61 o 
  -5   7   8      301.14      329.44     11.47 o 
  -4   7   8       13.53       15.85      3.74 o 
  -3   7   8        0.76        6.26      4.79 o 
  -2   7   8        1.61        4.97      3.66 o 
  -1   7   8      166.95      172.95      7.42 o 
   0   7   8       89.35       65.10      6.46 o 
   1   7   8       17.19       26.29      5.87 o 
   2   7   8      188.09      191.82      7.01 o 
   5   7   8        4.46        3.76      5.81 o 
   6   7   8       27.74       37.15      5.46 o 
 -17   0   9      413.68      421.40      7.33 o 
 -15   0   9      372.88      334.94      9.71 o 
 -13   0   9     3288.24     3317.20     28.46 o 
 -11   0   9       33.34       54.97      7.90 o 
  -9   0   9     1402.70     1510.80     40.01 o 
  -7   0   9      344.88      310.84     14.87 o 
  -5   0   9     2625.13     2618.63     56.67 o 
  -3   0   9     8346.37     8226.65    109.78 o 
  -1   0   9      482.74      327.55     15.86 o 
   1   0   9    11865.98    12073.92    453.91 o 
   3   0   9     2748.63     2816.54     80.57 o 
   5   0   9      574.08      517.08     10.48 o 
   7   0   9       82.45       59.32     26.21 o 
   9   0   9      129.93      128.98      7.06 o 
  11   0   9      892.46      881.83     13.93 o 
  13   0   9     2136.15     2069.77     19.17 o 
  15   0   9      577.30      646.01      9.65 o 
 -17   1   9        0.55       -4.11      4.89 o 
 -16   1   9        1.62       -1.00      5.96 o 
 -15   1   9       33.07       51.14      5.07 o 
 -14   1   9      227.61      214.59      6.74 o 
 -13   1   9     3569.15     3529.10     27.16 o 
 -12   1   9        1.15        8.97      4.01 o 
 -11   1   9      731.49      753.61     10.94 o 
 -10   1   9      340.42      359.92      7.05 o 
  -9   1   9     1961.12     1949.30     19.39 o 
  -8   1   9       65.83       53.77      7.95 o 
  -7   1   9     2871.21     2834.43     27.97 o 
  -6   1   9      175.11      143.35      9.74 o 
  -5   1   9      783.41      703.74     16.67 o 
  -4   1   9      421.83      414.47      9.93 o 
  -3   1   9     1519.90     1451.73     41.77 o 
  -2   1   9      289.34      292.47      9.50 o 
  -1   1   9     2459.50     2534.00     30.68 o 
   0   1   9      165.55      143.52      9.34 o 
   1   1   9       24.94       70.48      5.26 o 
   2   1   9     2424.74     2604.31     25.65 o 
   3   1   9     2560.89     2711.35     27.02 o 
   4   1   9        0.98        7.99      6.65 o 
   5   1   9     2214.36     2074.35     26.08 o 
   6   1   9       62.28       58.66      7.71 o 
   7   1   9      607.52      537.28     31.77 o 
   8   1   9      305.95      265.88     11.06 o 
   9   1   9     3655.85     3308.34     17.51 o 
  10   1   9      258.96      195.39      6.36 o 
  11   1   9     1227.36     1131.21     71.37 o 
  12   1   9       44.48       32.58      5.12 o 
  13   1   9      280.53      257.84     13.70 o 
  14   1   9       79.96       60.04      5.76 o 
  15   1   9       84.53       99.09      5.70 o 
 -17   2   9      191.00      208.18      5.16 o 
 -16   2   9      227.35      221.69      7.13 o 
 -15   2   9      413.86      434.96      7.81 o 
 -14   2   9      106.95      106.28      8.79 o 
 -13   2   9     1801.32     1805.03     15.10 o 
 -12   2   9      245.22      224.53      6.61 o 
 -11   2   9        0.37        0.08      7.63 o 
 -10   2   9        0.05       -0.61      6.69 o 
  -9   2   9      114.24       98.44      7.77 o 
  -8   2   9      248.99      224.49      8.44 o 
  -7   2   9     2184.16     2083.13     19.39 o 
  -6   2   9      193.45      158.46      6.03 o 
  -5   2   9     3666.63     3308.92     24.01 o 
  -4   2   9      664.83      601.46      9.72 o 
  -3   2   9     5052.97     4940.96     93.13 o 
  -2   2   9     2488.41     2397.06     52.64 o 
  -1   2   9     8618.85     7906.83     32.33 o 
   0   2   9     2316.55     2076.65     19.87 o 
   1   2   9     5950.54     5830.35     65.69 o 
   2   2   9     1626.35     1515.04     17.52 o 
   3   2   9      197.44      177.78      8.19 o 
   4   2   9      128.70      105.78      7.85 o 
   5   2   9      989.18      955.71     24.83 o 
   6   2   9        8.77        5.43      8.29 o 
   7   2   9       71.90       60.09      7.18 o 
   8   2   9       96.57       90.09      8.00 o 
   9   2   9      139.04      105.97      8.59 o 
  10   2   9       99.80       93.56      8.32 o 
  11   2   9       21.60        9.93      4.41 o 
  12   2   9      834.87      810.86     70.01 o 
  13   2   9      345.02      363.70     36.91 o 
  14   2   9      739.42      778.95     64.05 o 
  15   2   9      557.96      562.49     22.81 o 
 -15   3   9       18.29       24.79      5.33 o 
 -14   3   9      430.93      439.92      6.88 o 
 -13   3   9     1456.02     1421.90     10.99 o 
 -12   3   9      711.15      676.37      9.44 o 
 -11   3   9      809.13      827.62     11.39 o 
 -10   3   9      879.65      784.18     17.25 o 
  -9   3   9      898.77      825.74     12.85 o 
  -8   3   9     1433.49     1209.57     14.91 o 
  -7   3   9     1382.43     1248.87     12.49 o 
  -6   3   9     1559.71     1362.65     28.61 o 
  -5   3   9      474.36      477.06     11.42 o 
  -4   3   9     1070.91     1006.43     22.98 o 
  -3   3   9      232.30      203.85      6.68 o 
  -2   3   9      677.01      640.81     21.72 o 
  -1   3   9     1449.18     1544.91     17.94 o 
   0   3   9      993.63      996.58     10.76 o 
   1   3   9       12.53        6.33      6.62 o 
   2   3   9      126.82      103.24     16.01 o 
   3   3   9      808.29      733.07     14.83 o 
   4   3   9      666.56      565.02     16.54 o 
   5   3   9     1425.87     1308.58     23.83 o 
   6   3   9     3323.16     3043.23     26.68 o 
   7   3   9      473.57      358.52     10.26 o 
   8   3   9      750.98      658.26      8.97 o 
   9   3   9      353.53      319.54     12.24 o 
  10   3   9      950.00      895.68     13.42 o 
  11   3   9      456.37      434.78     10.47 o 
  12   3   9      702.67      642.52     11.04 o 
  13   3   9      309.73      266.80      7.92 o 
  14   3   9        3.49        0.22      4.64 o 
 -15   4   9       39.04       42.48      5.41 o 
 -14   4   9       75.79       33.11      5.55 o 
 -13   4   9       52.40       46.23      6.79 o 
 -12   4   9      102.07       79.33      8.26 o 
 -11   4   9      158.55      135.29      7.34 o 
 -10   4   9       88.43       62.88      6.93 o 
  -9   4   9       30.41       22.65      6.54 o 
  -8   4   9      323.41      311.97      9.49 o 
  -7   4   9        2.98        5.67      5.53 o 
  -6   4   9     1342.96     1290.27     31.20 o 
  -5   4   9       14.81       13.52      4.29 o 
  -4   4   9      145.23      123.27      8.78 o 
  -3   4   9      625.30      584.91     15.14 o 
  -2   4   9      997.54      922.20     18.21 o 
  -1   4   9        8.35       11.35      8.87 o 
   0   4   9     3020.74     2784.29     30.60 o 
   1   4   9      126.15      136.06     24.99 o 
   2   4   9     2578.79     2377.99     12.76 o 
   3   4   9        2.64        9.11      8.59 o 
   4   4   9     1100.09     1013.30     24.67 o 
   5   4   9      309.44      289.19      6.24 o 
   6   4   9        8.48        5.84      6.60 o 
   7   4   9        6.28       -2.36      5.05 o 
   8   4   9       48.35       27.25      5.31 o 
   9   4   9       15.28        0.38      6.62 o 
  10   4   9       38.74       26.10      5.07 o 
  11   4   9       14.28        4.32      6.58 o 
 -13   5   9       18.54       15.47      4.72 o 
 -12   5   9      433.14      495.27      8.43 o 
 -11   5   9        3.12        4.05      4.00 o 
 -10   5   9      614.13      628.50     10.63 o 
  -9   5   9       73.67       80.35      6.99 o 
  -8   5   9      343.10      327.75      8.45 o 
  -7   5   9        1.92        6.59      8.95 o 
  -6   5   9     1403.38     1194.92     11.31 o 
  -5   5   9      368.67      309.84     10.42 o 
  -4   5   9      705.72      589.73      8.63 o 
  -3   5   9        0.51        0.09      4.65 o 
  -2   5   9        6.95        1.54      4.48 o 
  -1   5   9       12.78        5.11      3.90 o 
   0   5   9      373.57      380.25      6.57 o 
   1   5   9       26.48       23.67      4.41 o 
   2   5   9      394.77      321.47      7.32 o 
   3   5   9      151.86      135.14      4.57 o 
   4   5   9     1008.00      964.47     10.49 o 
   5   5   9       28.47       26.18      5.07 o 
   6   5   9      587.22      542.51     10.25 o 
   7   5   9       30.08       25.23      4.81 o 
   8   5   9      611.61      617.11     38.05 o 
   9   5   9        1.22        3.78      6.93 o 
  10   5   9      541.64      658.11     11.03 o 
  11   5   9        9.79        1.30      5.85 o 
 -10   6   9       12.89       13.49      4.98 o 
  -8   6   9        6.07        3.16      3.85 o 
  -7   6   9       35.52       42.02      4.36 o 
  -6   6   9       75.20       85.36      6.84 o 
  -5   6   9       30.78       34.49      6.36 o 
  -4   6   9      388.42      360.17     13.04 o 
  -3   6   9       43.50       38.72      4.89 o 
  -2   6   9       89.76       93.81      5.24 o 
  -1   6   9        5.90        5.22      3.71 o 
   0   6   9      321.48      347.16      6.93 o 
   1   6   9      320.61      306.24     11.80 o 
   2   6   9      373.04      382.68      8.58 o 
   3   6   9       23.60       10.86      8.92 o 
   4   6   9      183.58      181.42     18.85 o 
   5   6   9        9.63       -3.68      7.41 o 
   6   6   9       18.66       29.95      7.68 o 
   7   6   9       12.82        9.37      6.95 o 
   8   6   9        1.42        3.74      6.18 o 
   9   6   9       16.45       15.62      5.69 o 
  -8   7   9      129.39      155.91      4.98 o 
  -7   7   9       14.55       17.81      4.48 o 
  -6   7   9       13.09       10.65      3.28 o 
  -5   7   9       34.24       30.83      4.15 o 
  -4   7   9       14.82       17.54      3.64 o 
  -3   7   9       25.30       15.12      3.61 o 
  -2   7   9      152.45      159.42      4.54 o 
  -1   7   9      192.40      156.85      6.88 o 
   0   7   9       49.93       57.40      5.94 o 
   1   7   9       13.29       18.59      5.34 o 
   2   7   9       69.70       73.70      5.78 o 
 -16   0  10      239.69      264.56      7.81 o 
 -14   0  10     1963.32     2060.95     13.68 o 
 -12   0  10      276.52      241.87      7.28 o 
 -10   0  10       21.69       33.84     18.49 o 
  -8   0  10      522.21      454.26     30.47 o 
  -6   0  10     1766.81     1641.35     26.74 o 
  -4   0  10     4870.69     4508.45    118.34 o 
  -2   0  10     9936.89     9417.38     71.71 o 
   0   0  10      146.21       65.63     12.07 o 
   2   0  10     4521.78     5000.82     90.98 o 
   4   0  10     5868.07     6118.58     91.34 o 
   6   0  10      794.44      730.30     33.52 o 
   8   0  10       64.10       43.80      7.09 o 
  10   0  10       25.11        9.56      7.01 o 
  12   0  10     2518.92     2422.60     21.14 o 
  14   0  10      587.98      556.23     10.11 o 
 -17   1  10       41.97       40.19      4.88 o 
 -16   1  10      289.24      306.19     11.08 o 
 -15   1  10      428.98      421.06      9.02 o 
 -14   1  10     1454.89     1412.86     26.51 o 
 -13   1  10      293.33      290.67      7.66 o 
 -12   1  10     2285.34     2303.08     12.48 o 
 -11   1  10        1.99        0.42      4.23 o 
 -10   1  10     2041.11     2165.03     12.59 o 
  -9   1  10      566.09      571.75     11.23 o 
  -8   1  10     2331.01     2435.23     35.08 o 
  -7   1  10     1857.19     1954.12     64.61 o 
  -6   1  10      862.31      811.60     20.16 o 
  -5   1  10        2.67       -0.38      7.19 o 
  -4   1  10       88.49      121.64      8.54 o 
  -3   1  10      250.82      207.97      8.38 o 
  -2   1  10    10937.26    11717.62     71.11 o 
  -1   1  10      834.48      747.93     16.21 o 
   0   1  10      200.87      308.37     12.62 o 
   1   1  10      237.82      204.09      6.93 o 
   2   1  10     1120.31     1097.41     14.16 o 
   3   1  10       72.29       85.59      5.74 o 
   4   1  10     6154.02     6207.40     49.96 o 
   5   1  10      100.49       81.50      7.51 o 
   6   1  10     4428.47     4183.81     86.46 o 
   7   1  10     1042.39      938.80     38.89 o 
   8   1  10      896.87      897.49     60.56 o 
   9   1  10      353.29      305.43     29.22 o 
  10   1  10       70.15       94.84      5.60 o 
  11   1  10       10.24        7.52      5.08 o 
  12   1  10     1151.81     1040.19     65.19 o 
  13   1  10       33.77       33.00      5.80 o 
  14   1  10      102.82       97.82      4.08 o 
  15   1  10       59.17       45.22      5.08 o 
 -16   2  10       16.99       18.00      5.53 o 
 -15   2  10      138.90      140.28      5.31 o 
 -14   2  10       99.32       79.35      7.35 o 
 -13   2  10      464.73      467.71      8.40 o 
 -12   2  10      595.84      551.97      9.42 o 
 -11   2  10        2.87       -3.82     10.76 o 
 -10   2  10      776.22      685.53     12.54 o 
  -9   2  10       57.58       47.33      5.58 o 
  -8   2  10      757.67      680.00     20.94 o 
  -7   2  10      189.65      157.34     16.92 o 
  -6   2  10      653.48      569.18     10.60 o 
  -5   2  10     1480.37     1263.19     15.19 o 
  -4   2  10     2873.36     2572.36     31.11 o 
  -3   2  10      251.70      152.75      7.27 o 
  -2   2  10      895.98      745.19     14.32 o 
  -1   2  10     1301.75     1266.76     12.93 o 
   0   2  10      618.73      463.85      7.24 o 
   1   2  10     1840.18     1769.24     19.09 o 
   2   2  10     1652.87     1637.48     18.86 o 
   3   2  10      582.11      513.85     11.91 o 
   4   2  10       24.69       16.31     15.72 o 
   5   2  10       73.29       64.39      8.59 o 
   6   2  10      131.10      103.49     10.96 o 
   7   2  10      288.11      284.66      9.52 o 
   8   2  10      198.93      161.75      8.99 o 
   9   2  10       89.02       80.82      8.42 o 
  10   2  10      935.89      935.76     14.91 o 
  11   2  10        3.32       -1.23      6.15 o 
  12   2  10      899.62      832.99     13.31 o 
  13   2  10      693.61      668.18     11.11 o 
  14   2  10      559.87      505.35      8.71 o 
 -15   3  10      399.42      398.20      7.60 o 
 -14   3  10      414.80      430.85      6.76 o 
 -13   3  10      182.20      180.05      6.14 o 
 -12   3  10      683.85      645.09     11.19 o 
 -11   3  10      364.36      329.42     10.78 o 
 -10   3  10       54.65       36.98      6.58 o 
  -9   3  10     1161.07     1045.24     17.58 o 
  -8   3  10       18.22       18.09      4.89 o 
  -7   3  10      439.95      378.08     10.70 o 
  -6   3  10      133.25      104.13     12.65 o 
  -5   3  10       52.86       43.52      8.00 o 
  -4   3  10      321.37      320.94     10.92 o 
  -3   3  10      498.69      468.42      8.52 o 
  -2   3  10     4371.53     4239.15     77.69 o 
  -1   3  10      854.60      807.19     24.89 o 
   0   3  10       48.23       58.63      8.66 o 
   1   3  10      137.57      127.64     10.27 o 
   2   3  10       25.64       22.00      7.94 o 
   3   3  10     3132.31     2889.09     44.80 o 
   4   3  10      451.47      345.31     14.37 o 
   5   3  10     3930.66     3643.45     15.89 o 
   6   3  10     1095.89      962.33     12.05 o 
   7   3  10      541.17      474.09     14.67 o 
   8   3  10      874.62      832.44     15.73 o 
   9   3  10      258.49      204.88     14.43 o 
  10   3  10        8.16        6.66      6.20 o 
  11   3  10      230.25      225.86      8.79 o 
  12   3  10      398.33      323.33      8.80 o 
  13   3  10       86.37       61.97      6.01 o 
  14   3  10      153.33      159.37      7.43 o 
 -14   4  10      147.20      107.85     23.24 o 
 -13   4  10       24.61       18.82      6.39 o 
 -12   4  10      135.66      105.49      8.49 o 
 -11   4  10       49.87       47.56      6.21 o 
  -9   4  10      182.35      178.03      8.54 o 
  -8   4  10      214.87      200.80      8.88 o 
  -7   4  10      726.87      609.47     20.05 o 
  -6   4  10      719.10      594.81      8.45 o 
  -5   4  10     1781.68     1565.56     73.72 o 
  -4   4  10       33.52       34.28      5.43 o 
  -3   4  10     2618.54     2320.96    108.34 o 
  -2   4  10       97.29       71.56      4.98 o 
  -1   4  10     2213.04     2041.47     21.25 o 
   0   4  10      421.26      339.92      7.34 o 
   1   4  10      143.27      124.78      7.21 o 
   2   4  10        0.33        1.26      3.97 o 
   3   4  10      136.35      135.46      6.63 o 
   4   4  10       60.01       42.13     11.67 o 
   5   4  10        2.70       -4.53      9.55 o 
   6   4  10       24.58        7.42      6.69 o 
   7   4  10      190.56      170.44      6.52 o 
   8   4  10      221.87      196.74     18.35 o 
   9   4  10      510.27      494.40     25.06 o 
  10   4  10      124.79       93.47      5.53 o 
  11   4  10      389.13      406.36      9.57 o 
 -11   5  10      366.21      382.50      8.10 o 
 -10   5  10      127.18      119.07      6.85 o 
  -9   5  10      356.34      382.89      9.37 o 
  -8   5  10       32.82       18.14      6.74 o 
  -7   5  10      282.06      258.90      9.22 o 
  -6   5  10       22.49        7.10      4.80 o 
  -5   5  10      236.89      212.65      6.39 o 
  -4   5  10      392.28      315.82     13.14 o 
  -3   5  10       13.51        9.89      4.47 o 
  -2   5  10      318.61      257.82      6.57 o 
  -1   5  10        3.14       -4.19      4.93 o 
   0   5  10       31.46       30.84      3.82 o 
   1   5  10        2.45       -2.19      4.49 o 
   2   5  10      261.15      230.38      6.21 o 
   3   5  10      620.01      612.99     19.77 o 
   4   5  10      284.16      293.95      7.20 o 
   5   5  10     1357.86     1304.99     22.26 o 
   6   5  10       19.21       19.98      4.85 o 
   7   5  10      490.23      487.69     17.21 o 
   8   5  10       95.57       87.43      5.08 o 
   9   5  10      438.00      461.44     47.38 o 
  10   5  10       32.22       32.15      9.14 o 
  -9   6  10        8.10        7.83      5.05 o 
  -8   6  10        5.98       10.72      3.78 o 
  -7   6  10      374.81      419.61      9.11 o 
  -6   6  10       84.40       78.13      6.45 o 
  -5   6  10      412.85      447.95      9.84 o 
  -4   6  10       14.85       16.16      7.39 o 
  -3   6  10      375.48      332.09      7.49 o 
  -2   6  10      141.69      161.72      5.62 o 
  -1   6  10      607.01      595.12     10.22 o 
   0   6  10      209.59      203.51     12.28 o 
   1   6  10      144.10      140.08      5.36 o 
   2   6  10       26.20       26.80      4.44 o 
   3   6  10      339.39      372.35      6.43 o 
   7   6  10       31.63       22.18      6.83 o 
   8   6  10       97.38      101.81      6.78 o 
   9   6  10       22.50       37.04      5.14 o 
  -7   7  10       64.25       76.52      4.64 o 
  -6   7  10      119.63      125.92      8.51 o 
  -5   7  10       76.15       68.08      3.70 o 
  -4   7  10        3.21        9.90      3.33 o 
  -3   7  10       46.31       51.23      4.25 o 
  -2   7  10       84.41       58.62      5.80 o 
  -1   7  10        0.23        7.06      5.19 o 
   0   7  10      140.80      142.02      6.60 o 
   1   7  10      165.08      186.45      6.60 o 
   2   7  10       57.83       43.82      5.69 o 
   3   7  10      163.43      151.53      6.48 o 
 -17   0  11      162.15      202.54      5.62 o 
 -13   0  11      630.26      597.58      8.89 o 
 -11   0  11     1781.24     1848.92     49.63 o 
  -9   0  11     3628.42     4149.49     29.67 o 
  -7   0  11      952.15      920.25     90.38 o 
  -5   0  11     4478.26     4140.60    147.97 o 
  -3   0  11    19616.39    18613.85    737.67 o 
  -1   0  11       11.24       36.91     11.70 o 
   1   0  11       33.53       16.30      5.32 o 
   3   0  11     2352.26     2364.63     93.41 o 
   5   0  11      166.14      158.38      8.77 o 
   7   0  11     3456.04     3545.13     23.35 o 
   9   0  11     1717.10     1521.56     17.55 o 
  11   0  11     1486.68     1523.12     17.56 o 
  13   0  11     1290.53     1284.92     14.56 o 
 -17   1  11      591.91      608.72      7.23 o 
 -16   1  11       70.25       71.45     11.07 o 
 -15   1  11      656.18      631.58      7.45 o 
 -14   1  11       17.90       22.26      4.09 o 
 -13   1  11      668.81      713.33     11.97 o 
 -12   1  11      525.82      469.26      7.39 o 
 -11   1  11      239.90      223.14      9.72 o 
 -10   1  11      972.90     1053.18     22.00 o 
  -9   1  11     1080.48     1153.22     55.07 o 
  -8   1  11        1.05      -10.21     23.23 o 
  -7   1  11       97.82       92.41     12.89 o 
  -6   1  11      130.46      116.17     16.28 o 
  -5   1  11      343.78      337.29     14.42 o 
  -4   1  11      456.00      444.53     11.32 o 
  -3   1  11      404.19      386.51     10.48 o 
  -2   1  11      533.51      474.51     16.20 o 
  -1   1  11      434.63      278.80     17.88 o 
   0   1  11       78.32       42.74      4.91 o 
   1   1  11     1684.95     1491.05     19.12 o 
   2   1  11     2867.68     2724.10     23.14 o 
   3   1  11     2848.07     2725.52     23.59 o 
   4   1  11      677.63      666.78     13.41 o 
   5   1  11     4262.94     4228.06     41.93 o 
   6   1  11       73.71       65.53      9.75 o 
   7   1  11     3837.99     4036.34    238.26 o 
   8   1  11      324.66      298.41     10.36 o 
   9   1  11      613.44      665.32     30.86 o 
  10   1  11        5.39        2.12      6.92 o 
  11   1  11      619.60      519.78     26.69 o 
  12   1  11       56.12       50.47      8.62 o 
  13   1  11       88.21       89.39      5.52 o 
  14   1  11       53.69       31.46      3.98 o 
 -16   2  11       93.67       74.96      5.84 o 
 -15   2  11      204.47      202.00     15.98 o 
 -14   2  11       26.76       34.05      5.12 o 
 -13   2  11        5.72        2.88      5.40 o 
 -12   2  11      453.07      404.89      8.67 o 
 -11   2  11      311.75      310.79     22.55 o 
 -10   2  11      170.69      152.17      9.84 o 
  -9   2  11      335.43      312.63      9.00 o 
  -8   2  11      114.63      102.65      5.06 o 
  -7   2  11      433.77      403.88     15.56 o 
  -6   2  11     1627.57     1545.90     17.58 o 
  -5   2  11     1181.57     1039.05     21.95 o 
  -4   2  11     4903.29     4445.56    119.51 o 
  -3   2  11     2991.13     3057.87     22.21 o 
  -2   2  11      998.39      826.44     15.90 o 
  -1   2  11      119.36       78.25      5.00 o 
   0   2  11      132.75      137.61      5.29 o 
   1   2  11       36.35       22.98      6.73 o 
   2   2  11      281.07      265.49      9.67 o 
   3   2  11       10.00        9.19      7.48 o 
   4   2  11       61.11       47.96     16.58 o 
   5   2  11      282.07      274.19     12.40 o 
   6   2  11      469.20      449.76      9.15 o 
   7   2  11      564.37      481.32     11.44 o 
   8   2  11      978.64      870.98     14.35 o 
   9   2  11      840.43      752.22     13.72 o 
  10   2  11      794.73      683.96     13.03 o 
  11   2  11      471.85      475.58     11.45 o 
  12   2  11      146.37      146.81      7.83 o 
  13   2  11      197.99      199.68      7.70 o 
  14   2  11      284.92      306.00      7.33 o 
 -15   3  11      135.10      146.43      4.39 o 
 -14   3  11      251.14      234.04      5.77 o 
 -13   3  11      225.07      202.92      6.13 o 
 -12   3  11     1028.21      852.80     16.33 o 
 -11   3  11       34.35       21.16      6.13 o 
 -10   3  11      218.76      182.06     14.71 o 
  -9   3  11        4.14       -0.57      7.44 o 
  -8   3  11      100.72       91.18      5.05 o 
  -7   3  11      112.94       93.08      7.98 o 
  -6   3  11      466.82      433.33     26.12 o 
  -5   3  11       17.73        0.79      8.13 o 
  -4   3  11       87.49       76.99     14.89 o 
  -3   3  11     1328.08     1249.96     21.36 o 
  -2   3  11       14.90       16.49     16.43 o 
  -1   3  11      156.10      167.40      8.72 o 
   0   3  11     1929.85     1810.59     30.76 o 
   1   3  11      463.47      472.93     11.65 o 
   2   3  11      969.86      930.95     27.26 o 
   3   3  11     1128.89     1064.42     11.88 o 
   4   3  11       45.12       13.75      7.84 o 
   5   3  11      249.72      188.03     13.96 o 
   6   3  11     2498.49     2323.86     13.52 o 
   7   3  11      836.28      797.86     21.34 o 
   8   3  11      399.44      354.32     21.00 o 
   9   3  11       23.77       32.36      6.44 o 
  10   3  11       18.31        3.29      6.57 o 
  11   3  11      272.36      224.99      8.57 o 
  12   3  11      165.95      139.66      7.34 o 
  13   3  11       36.43       23.94      4.37 o 
 -14   4  11        0.67       -4.12      5.23 o 
 -13   4  11      185.77      142.81      7.55 o 
 -12   4  11       13.69        1.07      7.22 o 
 -11   4  11      213.71      207.46      7.35 o 
 -10   4  11        5.51        0.57      5.84 o 
  -9   4  11       44.13       42.14      7.14 o 
  -8   4  11      896.51      785.83     12.93 o 
  -7   4  11        1.15        3.70      4.69 o 
  -6   4  11      613.48      533.52      9.97 o 
  -5   4  11        6.88        4.90      5.05 o 
  -4   4  11      260.52      199.86      9.78 o 
  -3   4  11      706.23      612.40     25.55 o 
  -2   4  11     1893.32     1778.28     73.53 o 
  -1   4  11      110.76       92.25      4.97 o 
   0   4  11      481.06      409.32      6.87 o 
   1   4  11       68.15       71.01      5.82 o 
   2   4  11      118.62       96.92      6.29 o 
   3   4  11        0.39        1.40      5.05 o 
   4   4  11       95.24       87.71     10.69 o 
   5   4  11      472.40      436.30      9.52 o 
   6   4  11      246.09      221.67     10.48 o 
   7   4  11       52.83       45.67      9.11 o 
   8   4  11      620.76      622.72     12.97 o 
   9   4  11      237.57      254.16      9.96 o 
  10   4  11      610.73      625.96     11.45 o 
  12   4  11      279.25      280.68      5.01 o 
 -11   5  11      120.70      103.00     14.50 o 
 -10   5  11      438.77      442.94      8.95 o 
  -9   5  11       86.75       93.78      6.73 o 
  -8   5  11        1.73        2.79      6.13 o 
  -7   5  11        6.48        1.05      6.59 o 
  -6   5  11      204.76      165.84      6.14 o 
  -5   5  11      227.24      196.19      8.50 o 
  -4   5  11      121.10      123.25      5.72 o 
  -3   5  11      137.99      108.31     10.22 o 
  -2   5  11     1313.73     1165.02     23.85 o 
  -1   5  11      576.01      556.79      9.29 o 
   0   5  11     1467.94     1360.34      9.49 o 
   1   5  11        2.18       -2.69     10.30 o 
   2   5  11      357.90      321.92     12.32 o 
   3   5  11      180.31      126.97      5.73 o 
   4   5  11      863.68      822.37     10.05 o 
   5   5  11        1.09        2.98      4.95 o 
   6   5  11      580.33      619.42     22.97 o 
   7   5  11       48.17       54.45      5.05 o 
   8   5  11      107.57      120.82      5.70 o 
   9   5  11       21.90       15.63      3.99 o 
  10   5  11       91.64       94.53      9.51 o 
 -10   6  11      160.71      186.62      5.69 o 
  -9   6  11       29.53       34.05      5.21 o 
  -8   6  11      316.25      315.17      5.32 o 
  -7   6  11      106.36      107.70      6.66 o 
  -6   6  11       66.70      108.47      6.63 o 
  -5   6  11       71.33       83.21      6.53 o 
  -4   6  11      800.05      819.02     22.75 o 
  -3   6  11        0.44        3.15      4.03 o 
  -2   6  11      416.55      438.95     10.24 o 
  -1   6  11       67.50       53.70      4.70 o 
   0   6  11      191.85      199.81      5.90 o 
   1   6  11       75.25       69.84      4.79 o 
   2   6  11      184.52      180.85      4.71 o 
   3   6  11        4.01        2.34      3.80 o 
   4   6  11       86.46       95.20      4.86 o 
   5   6  11       31.97       24.39      4.08 o 
   6   6  11       20.41       20.78      7.00 o 
   7   6  11        1.02       -1.57      6.13 o 
   8   6  11       10.80       21.20      5.36 o 
  -6   7  11       36.56       37.99      3.00 o 
  -5   7  11       16.25       20.36      3.05 o 
  -4   7  11      228.35      251.94      4.40 o 
  -3   7  11       28.61       18.42      3.23 o 
  -2   7  11        5.54        9.41      4.80 o 
  -1   7  11      144.80      186.77      6.30 o 
   0   7  11       67.80       67.08      5.46 o 
   1   7  11      159.24      173.24      5.95 o 
   2   7  11       81.50       24.20      5.78 o 
 -16   0  12       43.84       39.86      5.86 o 
 -14   0  12       21.83       10.25      5.00 o 
 -12   0  12      244.65      229.00     12.05 o 
 -10   0  12      118.99       99.73     13.31 o 
  -8   0  12     1756.40     1562.34    176.60 o 
  -6   0  12     4053.17     3810.80     42.19 o 
  -4   0  12      813.96      641.55     18.92 o 
  -2   0  12     2033.27     1715.09     36.46 o 
   0   0  12     1926.34     1864.05     95.38 o 
   2   0  12      267.65      290.14      9.47 o 
   4   0  12      909.20      841.25     14.15 o 
   8   0  12     1875.19     1900.88     19.15 o 
  10   0  12     1898.61     1932.86     19.77 o 
  12   0  12     2068.41     2206.32     67.39 o 
  14   0  12      286.81      300.36      6.90 o 
 -16   1  12      477.28      454.19     40.03 o 
 -15   1  12       32.75       32.26      3.84 o 
 -14   1  12      613.86      673.93      6.95 o 
 -13   1  12        9.41        2.38      4.36 o 
 -12   1  12      295.39      293.65      9.06 o 
 -11   1  12      324.30      300.89      7.20 o 
 -10   1  12      191.37      181.74      7.79 o 
  -9   1  12      214.01      177.67      6.61 o 
  -8   1  12      137.68      124.29     23.85 o 
  -7   1  12       48.42       43.79     14.80 o 
  -6   1  12     1341.97     1378.14     22.37 o 
  -5   1  12      189.78      157.11     10.56 o 
  -4   1  12      203.37      165.33      9.17 o 
  -3   1  12      122.17       72.30      8.15 o 
  -2   1  12      983.73      778.57     19.02 o 
  -1   1  12     1051.10      894.28     19.34 o 
   0   1  12     4681.07     4450.15     29.35 o 
   1   1  12      600.48      501.64     10.35 o 
   2   1  12     4620.54     4442.32     47.15 o 
   3   1  12      108.44       95.47      7.93 o 
   4   1  12     1622.95     1404.38     19.51 o 
   5   1  12      218.79      194.72     10.59 o 
   6   1  12     1605.55     1698.66     14.51 o 
   7   1  12      508.17      482.09     22.26 o 
   8   1  12      105.14      108.74      6.80 o 
   9   1  12        7.21        4.30      7.14 o 
  10   1  12      173.43      140.00     10.77 o 
  11   1  12      338.15      320.34     14.62 o 
  12   1  12      207.66      210.16      6.54 o 
  13   1  12       66.93       55.02      3.97 o 
  14   1  12      369.94      392.76      7.52 o 
 -16   2  12       33.22       20.53      4.92 o 
 -15   2  12        2.95        3.12      6.05 o 
 -14   2  12      485.72      470.58     10.44 o 
 -13   2  12      204.37      177.66      6.63 o 
 -12   2  12       84.62       68.47      6.57 o 
 -11   2  12      425.31      335.73     12.21 o 
 -10   2  12      113.84      103.01      7.61 o 
  -9   2  12     1939.49     1766.27     16.33 o 
  -8   2  12     1220.96     1128.21     17.14 o 
  -7   2  12       15.45       12.18      4.56 o 
  -6   2  12     1295.52     1248.75     17.11 o 
  -5   2  12      877.80      837.80     15.48 o 
  -4   2  12     1901.95     1752.53     23.17 o 
  -3   2  12      236.16      189.60     13.21 o 
  -2   2  12     1886.46     1653.82     13.03 o 
  -1   2  12      524.93      455.22     16.60 o 
   0   2  12     2602.30     2462.65     40.83 o 
   1   2  12      444.81      404.10     11.73 o 
   2   2  12      533.27      464.82     12.29 o 
   3   2  12      695.77      659.40     34.89 o 
   4   2  12      531.69      461.46     15.31 o 
   5   2  12      197.79      144.44      7.13 o 
   6   2  12      543.06      473.83      9.65 o 
   7   2  12      237.46      215.26      9.57 o 
   8   2  12      488.10      408.25     11.25 o 
   9   2  12      763.90      728.93     13.66 o 
  10   2  12     1954.29     1898.74     19.32 o 
  11   2  12       87.42       76.78      7.87 o 
  12   2  12     1336.81     1281.23     14.44 o 
  13   2  12      419.26      449.21     15.65 o 
  14   2  12       96.40      103.21      4.82 o 
 -15   3  12      316.60      299.14      4.64 o 
 -14   3  12       14.40       22.50      6.00 o 
 -13   3  12      545.27      497.82      7.44 o 
 -12   3  12      203.07      185.28      6.70 o 
 -11   3  12      306.66      255.14     10.76 o 
 -10   3  12      213.17      203.66      9.44 o 
  -9   3  12      296.95      236.41      8.29 o 
  -8   3  12      207.24      180.73      9.95 o 
  -7   3  12      124.57      101.79      5.62 o 
  -6   3  12       57.37       67.05      5.73 o 
  -5   3  12      189.47      178.07      6.67 o 
  -4   3  12       36.03       34.29      4.29 o 
  -3   3  12      192.39      166.17     10.02 o 
  -2   3  12       37.89       18.79      6.50 o 
  -1   3  12     2573.23     2504.52     26.66 o 
   0   3  12        8.34        2.89      7.28 o 
   1   3  12     1624.81     1567.07     30.82 o 
   2   3  12     2531.11     2428.98     16.48 o 
   3   3  12      780.74      694.16      8.15 o 
   4   3  12     2073.03     1910.04     12.15 o 
   5   3  12      980.30      913.15     12.40 o 
   6   3  12       94.46       80.69      6.75 o 
   7   3  12      251.12      225.62      9.56 o 
   8   3  12       63.79       59.82      7.68 o 
   9   3  12       82.51       65.44      7.66 o 
  10   3  12      604.13      531.98     11.28 o 
  11   3  12      288.97      250.85      8.50 o 
  12   3  12       13.55        0.03      4.63 o 
  13   3  12       22.80       36.54      7.01 o 
 -14   4  12       28.32       29.72      3.42 o 
 -13   4  12      118.26      107.17      6.68 o 
 -12   4  12      186.54      170.66      8.81 o 
 -11   4  12      217.83      241.46      7.42 o 
  -9   4  12     1448.99     1426.24     15.89 o 
  -8   4  12       64.68       60.80      7.49 o 
  -7   4  12      834.65      789.69     33.46 o 
  -6   4  12     1047.00      958.75     13.95 o 
  -5   4  12      954.76      827.71     19.94 o 
  -4   4  12        0.47       -4.09      5.12 o 
  -3   4  12      531.67      453.91      9.28 o 
  -2   4  12      495.07      473.89     20.22 o 
  -1   4  12     1028.55      940.56     11.96 o 
   0   4  12      703.03      654.54      8.11 o 
   1   4  12       37.34       36.55      4.77 o 
   2   4  12       40.30       42.29      4.68 o 
   3   4  12      838.32      774.80      8.72 o 
   4   4  12      508.12      485.80      7.60 o 
   5   4  12        6.04       -8.15     10.69 o 
   6   4  12        3.21        7.37      8.75 o 
   7   4  12      124.68       94.95      9.43 o 
   8   4  12      126.65      112.79      9.15 o 
   9   4  12     1159.13     1361.68     15.21 o 
  10   4  12       51.10       59.11      8.92 o 
  11   4  12      316.39      326.30     16.60 o 
 -11   5  12      139.72      156.92     12.42 o 
 -10   5  12       83.50       70.11      6.11 o 
  -9   5  12      120.87      121.01      6.73 o 
  -8   5  12      270.27      275.08      8.88 o 
  -6   5  12      285.60      259.85      6.59 o 
  -5   5  12      329.34      327.53     11.62 o 
  -4   5  12       29.16       20.99      4.67 o 
  -3   5  12       54.14       40.46      5.17 o 
  -2   5  12      302.70      266.70      6.60 o 
  -1   5  12      659.66      626.73     14.26 o 
   0   5  12        1.83        4.03      4.52 o 
   1   5  12     1173.91     1154.37     11.52 o 
   2   5  12      168.27      134.05      8.82 o 
   3   5  12      715.09      681.45     21.64 o 
   4   5  12        1.28        5.27      4.96 o 
   5   5  12     1130.00     1161.27     27.75 o 
   6   5  12       18.55       11.33      4.92 o 
   7   5  12        0.85        1.39      5.58 o 
   8   5  12        1.56        2.41      4.85 o 
   9   5  12      120.34      108.62      4.21 o 
  -9   6  12      341.77      377.64      7.20 o 
  -8   6  12      116.17      130.32      5.77 o 
  -7   6  12       14.66       27.34      5.46 o 
  -6   6  12       32.13       41.96      5.72 o 
  -5   6  12      429.03      476.84      9.44 o 
  -4   6  12        3.77       10.22      4.11 o 
  -3   6  12       56.63       50.01      4.37 o 
  -2   6  12       84.53       71.64      4.63 o 
  -1   6  12        4.93        5.12      3.39 o 
   0   6  12        4.75       -1.31      5.95 o 
   1   6  12       20.45       17.67      4.22 o 
   2   6  12      278.74      253.94      5.59 o 
   3   6  12       13.09       16.06      5.37 o 
   4   6  12      100.06      128.74      4.86 o 
   5   6  12       74.05       93.03      4.42 o 
   6   6  12       33.96       34.42      6.45 o 
  -5   7  12       90.42       94.52      8.10 o 
  -4   7  12       42.59       45.39      3.49 o 
  -3   7  12        9.21       20.96      4.39 o 
  -2   7  12       97.94      112.95      5.34 o 
  -1   7  12       80.85       83.31      5.15 o 
   0   7  12      194.70      225.39      5.96 o 
   1   7  12      239.53      268.33      6.02 o 
 -15   0  13       33.71       31.38      6.32 o 
 -13   0  13      461.87      482.13     21.84 o 
 -11   0  13      885.65      887.41      9.79 o 
  -9   0  13      199.64      147.70     11.80 o 
  -7   0  13     2379.25     2339.28     36.21 o 
  -5   0  13      600.95      534.51     30.07 o 
  -3   0  13     2534.79     2165.63     51.24 o 
  -1   0  13       80.78       74.70     14.95 o 
   1   0  13       30.41       51.88     14.20 o 
   3   0  13      181.42      189.78     37.36 o 
   5   0  13     2919.62     2797.60     34.67 o 
   7   0  13     2459.12     2471.83    132.29 o 
   9   0  13      926.46      918.79     11.16 o 
  11   0  13     1345.34     1422.54     37.80 o 
  13   0  13      254.36      287.44      7.51 o 
 -16   1  13      177.12      155.36     31.10 o 
 -15   1  13      251.69      228.28      7.81 o 
 -14   1  13       42.06       40.68      4.11 o 
 -13   1  13      114.39      115.63      4.93 o 
 -12   1  13      212.24      183.60      5.77 o 
 -11   1  13       67.93       38.77      8.38 o 
 -10   1  13     1090.33     1065.89     10.78 o 
  -9   1  13     3505.40     3549.16     17.97 o 
  -8   1  13       23.82       22.47      6.85 o 
  -7   1  13     1032.45     1055.55     33.83 o 
  -6   1  13      337.79      302.17     24.88 o 
  -5   1  13     1610.84     1425.53     26.88 o 
  -4   1  13       30.35       18.79     11.20 o 
  -3   1  13      737.19      603.20     11.95 o 
  -2   1  13        8.26       18.69      8.94 o 
  -1   1  13     1751.44     1498.95     17.12 o 
   0   1  13      156.98      132.94     11.08 o 
   1   1  13     6344.14     6098.33     75.85 o 
   2   1  13      681.17      626.36     12.06 o 
   3   1  13     8470.87     8393.56     44.47 o 
   4   1  13        8.44        2.60      7.91 o 
   5   1  13      138.80      112.71      5.79 o 
   6   1  13       71.83       54.83      5.38 o 
   8   1  13       46.23       41.38      6.30 o 
   9   1  13       31.28       18.80      7.33 o 
  10   1  13       48.13       49.38      7.66 o 
  11   1  13      246.20      215.14      7.18 o 
  12   1  13        4.33       -3.08      5.12 o 
  13   1  13     1116.91     1161.70     52.65 o 
 -16   2  13       41.42       17.25      4.52 o 
 -15   2  13      100.11      102.53      9.35 o 
 -14   2  13       22.61       20.01      4.81 o 
 -13   2  13      485.18      513.29     11.38 o 
 -12   2  13      149.70      144.01      7.05 o 
 -11   2  13      663.84      645.67     42.30 o 
 -10   2  13      450.46      417.26     10.43 o 
  -9   2  13      199.34      162.04     10.81 o 
  -8   2  13       34.38       25.76      5.85 o 
  -7   2  13     6494.58     6467.73     25.28 o 
  -6   2  13      522.75      460.80     14.47 o 
  -5   2  13      707.74      575.22     15.94 o 
  -4   2  13      544.65      426.30     15.64 o 
  -3   2  13        8.54        2.24      8.15 o 
  -2   2  13      121.36      117.71      8.66 o 
  -1   2  13        0.19        6.37      7.20 o 
   0   2  13      391.18      369.21      9.11 o 
   1   2  13        0.29        2.36      7.48 o 
   2   2  13      413.35      395.54     12.33 o 
   3   2  13      791.20      754.97     11.97 o 
   4   2  13      136.73      113.04      6.49 o 
   5   2  13     1693.78     1581.37     14.96 o 
   6   2  13      275.90      224.09      8.80 o 
   7   2  13     2746.06     2506.67     22.12 o 
   8   2  13      540.65      510.55     12.01 o 
   9   2  13      486.40      511.61     11.92 o 
  10   2  13      725.57      707.94     12.86 o 
  11   2  13      189.06      190.81      7.05 o 
  12   2  13        2.20       -1.13      5.86 o 
  13   2  13      541.62      555.97     40.00 o 
 -15   3  13        6.29        4.86      4.74 o 
 -14   3  13       45.36       31.48      9.40 o 
 -13   3  13       34.85       37.09      4.68 o 
 -12   3  13      173.15      146.62     12.23 o 
 -10   3  13        1.83       -0.99      4.98 o 
  -9   3  13       33.08        2.71     10.27 o 
  -8   3  13      162.88      126.22      5.79 o 
  -7   3  13      425.61      386.71      7.40 o 
  -6   3  13      439.76      407.68      7.90 o 
  -5   3  13       30.65       34.18      4.36 o 
  -4   3  13     1781.64     1624.63     20.64 o 
  -3   3  13     1652.71     1484.17     20.57 o 
  -2   3  13      418.38      337.74      8.30 o 
  -1   3  13      404.32      346.39      9.14 o 
   0   3  13      894.85      834.20      8.63 o 
   1   3  13     1232.92     1128.38      9.76 o 
   2   3  13     3527.64     3402.27     15.63 o 
   3   3  13     2761.73     2634.16     58.19 o 
   4   3  13      536.09      454.37     10.71 o 
   5   3  13      112.60       86.78      7.11 o 
   6   3  13        1.09        5.45      6.89 o 
   7   3  13        0.15       -2.80      6.91 o 
   8   3  13      361.60      348.98     10.33 o 
   9   3  13       17.49       14.93      7.26 o 
  10   3  13      174.70      171.40     12.30 o 
  11   3  13       23.83       11.88      5.76 o 
  12   3  13      187.16      176.58      9.21 o 
 -13   4  13       21.93       23.59      5.96 o 
 -12   4  13      349.93      298.65      9.24 o 
 -11   4  13        3.29       12.13      5.12 o 
 -10   4  13      204.49      229.60      8.15 o 
  -9   4  13      287.31      252.26      8.92 o 
  -8   4  13      635.15      629.80     11.98 o 
  -7   4  13     1118.96     1040.20      9.55 o 
  -6   4  13     2503.78     2249.75     15.55 o 
  -5   4  13      204.15      188.89     16.15 o 
  -4   4  13       33.24       29.10      9.13 o 
  -3   4  13       22.40       14.99      5.74 o 
  -2   4  13      310.81      293.05     11.38 o 
  -1   4  13      139.27      117.72      6.62 o 
   0   4  13      324.40      291.99      6.45 o 
   1   4  13      907.91      804.77     14.27 o 
   2   4  13      627.67      600.67      8.48 o 
   3   4  13      117.85      116.15      5.50 o 
   4   4  13      603.90      585.04     14.02 o 
   5   4  13      995.47     1015.45     17.93 o 
   6   4  13     1022.56     1027.27     16.43 o 
   7   4  13      121.70      127.66      5.19 o 
   8   4  13      681.00      725.26      9.60 o 
   9   4  13       31.13       29.40      4.88 o 
  10   4  13      558.63      555.34      8.29 o 
  11   4  13      100.42       90.69      4.07 o 
 -11   5  13       47.81       38.86     10.98 o 
 -10   5  13       75.64       68.78      5.87 o 
  -9   5  13      103.27      111.38      6.56 o 
  -8   5  13       29.85       31.48      6.09 o 
  -7   5  13        7.59        9.44      6.05 o 
  -6   5  13      483.92      511.42     16.53 o 
  -5   5  13        7.44        2.49      6.21 o 
  -4   5  13      153.09      150.11      5.91 o 
  -3   5  13        3.16        0.17      4.42 o 
  -2   5  13      774.73      662.00     17.53 o 
  -1   5  13      198.14      175.01      5.52 o 
   0   5  13      471.72      453.78     10.41 o 
   1   5  13       89.10       67.38      9.06 o 
   2   5  13       28.54       38.99      4.80 o 
   3   5  13      333.33      306.09      6.63 o 
   4   5  13      576.65      573.83     14.73 o 
   5   5  13      320.25      279.63      6.89 o 
   6   5  13       12.68        5.61      6.68 o 
   7   5  13       14.86       13.17      5.13 o 
   8   5  13        0.44       -3.56      3.56 o 
   9   5  13       52.52       37.74      4.48 o 
  -9   6  13      285.63      290.03      6.14 o 
  -8   6  13       85.23      109.00      5.72 o 
  -7   6  13      160.91      140.91      6.29 o 
  -6   6  13      466.63      516.14      8.97 o 
  -5   6  13       62.34       68.26      6.00 o 
  -4   6  13       58.29       68.85      4.25 o 
  -3   6  13        0.29        3.07      3.71 o 
  -2   6  13       55.31       49.19      4.17 o 
  -1   6  13       43.54       36.56      3.41 o 
   0   6  13        0.18        1.83      3.94 o 
   1   6  13        6.15        4.09      3.83 o 
   2   6  13       31.86       26.94      3.88 o 
   3   6  13       90.99       87.52      5.70 o 
   4   6  13       55.21       73.40      5.34 o 
   5   6  13       65.50       58.89      4.61 o 
  -4   7  13       25.56       36.78      4.07 o 
  -3   7  13       15.18       17.71      4.02 o 
  -2   7  13       58.93       70.22      4.59 o 
  -1   7  13       20.55       17.11      4.04 o 
 -16   0  14      289.46      306.06      6.49 o 
 -14   0  14      318.98      331.54      9.46 o 
 -12   0  14     1222.47     1293.88     40.94 o 
 -10   0  14      491.34      478.70     23.17 o 
  -8   0  14    13391.53    13886.67     56.77 o 
  -6   0  14     1903.97     1684.88     49.71 o 
  -4   0  14     1121.79     1089.58     25.94 o 
  -2   0  14      305.28      296.99     15.83 o 
   0   0  14      629.33      551.94     19.60 o 
   2   0  14      477.82      457.12     49.17 o 
   4   0  14     5647.18     5857.61     34.60 o 
   6   0  14     4492.37     4632.22    174.08 o 
   8   0  14      858.92      898.33     50.54 o 
  10   0  14      298.83      272.82      7.59 o 
  12   0  14      596.24      620.75      7.94 o 
 -16   1  14       94.81       89.87      5.30 o 
 -15   1  14       13.10        1.83      4.03 o 
 -14   1  14      504.60      520.31      6.94 o 
 -13   1  14        2.79       -0.50      7.48 o 
 -12   1  14       42.13       24.80      4.66 o 
 -11   1  14       30.18        9.97      7.10 o 
 -10   1  14       57.81       41.25      5.92 o 
  -9   1  14        0.96       -0.38     10.07 o 
  -8   1  14     1616.79     1628.35     13.49 o 
  -7   1  14       50.94       45.61      7.45 o 
  -5   1  14      736.29      712.84     23.71 o 
  -4   1  14     1453.50     1303.99     19.60 o 
  -3   1  14       63.27       33.15     12.22 o 
  -2   1  14     5014.20     4508.75    103.52 o 
  -1   1  14      160.37      109.54      7.96 o 
   0   1  14     3334.98     2946.98     70.05 o 
   1   1  14     1949.58     1924.90     22.64 o 
   2   1  14     1702.03     1600.43     68.94 o 
   3   1  14        0.23        0.41      6.16 o 
   4   1  14     1280.51     1258.13     10.11 o 
   5   1  14       30.97       15.52      4.30 o 
   6   1  14     1290.65     1299.95     21.47 o 
   7   1  14      593.35      551.59      9.40 o 
   8   1  14      128.46      115.82      6.97 o 
   9   1  14       39.24       35.59      5.23 o 
  10   1  14      789.35      764.56     22.09 o 
  11   1  14      446.07      440.00      8.18 o 
  12   1  14      641.05      732.17     16.87 o 
  13   1  14       20.19       21.69      5.12 o 
 -15   2  14      277.00      271.03      5.23 o 
 -14   2  14      291.48      287.37      5.94 o 
 -13   2  14       94.87       83.48      5.77 o 
 -12   2  14      166.53      158.68     10.24 o 
 -11   2  14      376.17      338.26     22.28 o 
 -10   2  14      207.62      154.69      8.18 o 
  -9   2  14      951.75      920.95     40.93 o 
  -8   2  14     5090.96     4917.57     26.71 o 
  -7   2  14      362.22      357.50     14.74 o 
  -6   2  14        8.56        3.38      8.21 o 
  -5   2  14      498.23      424.68     34.76 o 
  -4   2  14      134.81      126.26     18.16 o 
  -3   2  14        0.05       -3.18      7.09 o 
  -2   2  14       28.47       23.64      6.09 o 
  -1   2  14       71.04       57.64      6.27 o 
   0   2  14      294.90      260.11     12.80 o 
   1   2  14       67.53       68.13      9.30 o 
   2   2  14     1079.11     1000.73     12.86 o 
   3   2  14      669.05      668.37     11.66 o 
   4   2  14     3275.75     3046.36     15.61 o 
   5   2  14     1614.16     1475.74     11.85 o 
   6   2  14      633.71      653.84     10.93 o 
   7   2  14      211.12      201.29      9.50 o 
   8   2  14     1099.64     1097.12     15.73 o 
   9   2  14      478.75      464.17      8.98 o 
  10   2  14      367.08      349.87      8.03 o 
  11   2  14      127.19      124.28      6.15 o 
  12   2  14       36.11       40.94      3.68 o 
 -14   3  14       33.25       18.25      7.62 o 
 -13   3  14       45.36       33.50      4.63 o 
 -12   3  14       32.52       10.16      6.22 o 
 -11   3  14       42.13       17.38      7.51 o 
 -10   3  14       10.16       10.56      5.31 o 
  -9   3  14      141.69      167.61      7.13 o 
  -8   3  14      609.31      579.78      8.43 o 
  -7   3  14      224.47      187.21      7.60 o 
  -6   3  14        1.57       -4.95      9.12 o 
  -5   3  14      511.19      458.18     14.20 o 
  -4   3  14      599.61      484.93      8.01 o 
  -3   3  14     1142.54     1072.33     12.17 o 
  -2   3  14     2784.69     2551.35     24.55 o 
  -1   3  14     1034.78      971.78     30.72 o 
   0   3  14       54.11       42.44      8.33 o 
   1   3  14      151.19      142.31     11.46 o 
   2   3  14      545.90      480.50     10.65 o 
   3   3  14      275.80      265.83      6.99 o 
   4   3  14        7.85        3.37      5.11 o 
   5   3  14       64.32       64.81      7.51 o 
   6   3  14      497.12      458.63      8.82 o 
   7   3  14      133.44      126.54      6.83 o 
   8   3  14      241.21      225.25      7.45 o 
   9   3  14        4.72        4.74      5.36 o 
  10   3  14      328.57      329.03     12.50 o 
  11   3  14      422.11      441.61     12.09 o 
  12   3  14      111.98      123.97      4.14 o 
 -13   4  14      493.24      461.01      8.02 o 
 -12   4  14       96.71       78.81      7.41 o 
 -11   4  14      115.14      143.33      6.13 o 
 -10   4  14      103.97      101.15      6.78 o 
  -9   4  14       60.68       64.97      7.11 o 
  -8   4  14      800.71      791.37     12.84 o 
  -7   4  14      560.45      555.29     10.12 o 
  -6   4  14      143.11      122.58      5.23 o 
  -5   4  14       74.51       58.13      6.41 o 
  -4   4  14      425.63      369.03     12.28 o 
  -3   4  14       64.92       56.78      6.24 o 
  -2   4  14      225.68      202.13      7.56 o 
  -1   4  14      252.87      229.41      7.91 o 
   0   4  14        8.22        5.22      5.68 o 
   1   4  14      291.21      264.05     11.16 o 
   2   4  14       37.06       26.60      4.89 o 
   3   4  14      152.50      164.28      5.84 o 
   4   4  14     1194.30     1104.25     13.24 o 
   5   4  14      923.75      943.69     10.76 o 
   6   4  14       91.47       69.68      5.61 o 
   7   4  14      295.30      312.58     12.34 o 
   8   4  14       17.28       14.38      7.98 o 
   9   4  14      413.98      433.80     11.27 o 
  10   4  14       27.22       25.62      3.90 o 
 -11   5  14        0.06        8.30      5.22 o 
 -10   5  14        5.82        7.24      4.64 o 
  -9   5  14       55.49       85.84      6.03 o 
  -8   5  14        0.61       -2.16      5.54 o 
  -7   5  14        5.12       14.74      5.86 o 
  -6   5  14       32.99       24.89      5.71 o 
  -5   5  14      657.73      662.35     11.30 o 
  -4   5  14       54.51       49.66     10.21 o 
  -3   5  14      569.54      537.10     16.89 o 
  -2   5  14      260.46      235.11      5.92 o 
  -1   5  14      739.74      731.87      8.87 o 
   0   5  14        2.78        1.50      5.26 o 
   1   5  14      912.35      979.03     29.82 o 
   2   5  14       14.86        2.72      6.57 o 
   3   5  14      200.56      218.61      9.03 o 
   4   5  14      141.53      132.21     12.09 o 
   5   5  14       48.82       53.45      5.00 o 
   6   5  14      273.04      282.21     10.25 o 
   7   5  14       10.00       10.54      4.78 o 
   8   5  14        3.81        0.56      4.31 o 
  -8   6  14      210.53      189.50     10.92 o 
  -7   6  14      210.20      251.92      6.69 o 
  -6   6  14      294.84      311.54      7.49 o 
  -5   6  14        3.02        5.35      4.91 o 
  -4   6  14        0.74        2.33      3.39 o 
  -3   6  14        5.25        1.31      3.56 o 
  -2   6  14        0.01        0.36      3.51 o 
  -1   6  14        1.70        1.14      5.21 o 
   0   6  14       45.47       41.93      4.73 o 
   1   6  14      142.39      133.49      5.43 o 
   2   6  14       27.53       17.60      5.22 o 
   3   6  14        4.01        1.89      4.43 o 
   4   6  14       50.82       31.50      4.70 o 
 -15   0  15      293.55      257.42      7.07 o 
 -13   0  15      515.71      517.27     16.40 o 
 -11   0  15      222.52      234.03      8.33 o 
  -9   0  15     4479.43     4555.72     33.62 o 
  -7   0  15     1518.21     1467.26     21.47 o 
  -5   0  15      430.10      410.14     26.87 o 
  -3   0  15      301.38      284.25     16.17 o 
  -1   0  15      811.97      793.69     15.10 o 
   1   0  15     3482.04     3500.49     51.48 o 
   3   0  15     7494.22     7398.46     44.61 o 
   5   0  15       92.34       95.11      9.41 o 
   7   0  15     1294.49     1433.28     27.28 o 
   9   0  15      288.81      275.68     11.54 o 
  11   0  15      611.13      700.25     15.25 o 
 -15   1  15      151.82      121.80     13.46 o 
 -14   1  15        3.43        0.66      5.81 o 
 -13   1  15        2.21       -4.51      4.95 o 
 -12   1  15      115.51      101.37      5.03 o 
 -11   1  15      265.86      234.47      5.74 o 
 -10   1  15      153.87      142.18      6.62 o 
  -9   1  15       68.76       53.84      9.24 o 
  -8   1  15      300.05      268.16     11.41 o 
  -7   1  15     2754.13     2678.49     31.67 o 
  -6   1  15      811.84      748.55     29.63 o 
  -5   1  15     4180.14     4048.41     20.14 o 
  -4   1  15      826.71      811.35     14.41 o 
  -3   1  15     1818.30     1611.26     31.22 o 
  -2   1  15       66.13       29.12      8.02 o 
  -1   1  15     2156.02     2000.92     21.14 o 
   0   1  15       48.48       35.28     14.65 o 
   1   1  15     2370.32     2324.19     14.06 o 
   2   1  15      314.03      297.26      7.16 o 
   3   1  15     1432.51     1477.71     11.51 o 
   4   1  15      108.02       97.23      4.20 o 
   5   1  15      114.12      123.86      5.18 o 
   6   1  15      265.82      249.91      6.67 o 
   7   1  15      500.56      508.09      9.89 o 
   8   1  15        3.05        3.18      9.14 o 
   9   1  15      773.41      790.43     17.85 o 
  10   1  15      177.48      183.53      5.41 o 
  11   1  15      908.02      993.35      9.82 o 
  12   1  15       86.87       92.66      4.89 o 
 -15   2  15       88.13       88.88      5.40 o 
 -14   2  15       62.43       58.96      4.45 o 
 -13   2  15      343.77      331.33      6.68 o 
 -12   2  15       23.21       11.31     11.48 o 
 -11   2  15      685.21      710.54     46.16 o 
 -10   2  15      412.76      393.75     14.33 o 
  -9   2  15     3131.18     3089.51     21.36 o 
  -8   2  15       95.10       85.60      8.20 o 
  -7   2  15      123.38       99.31      6.02 o 
  -6   2  15       10.59       -2.43      5.43 o 
  -5   2  15       28.04       17.81      5.62 o 
  -4   2  15        2.93        4.59      4.70 o 
  -3   2  15      267.61      259.47      8.48 o 
  -2   2  15      251.72      258.14      7.20 o 
  -1   2  15        1.45        5.55      4.15 o 
   0   2  15      412.87      391.41      5.33 o 
   1   2  15      286.12      256.75      7.75 o 
   2   2  15      279.71      245.47      8.96 o 
   3   2  15     7353.84     7298.67     31.83 o 
   4   2  15     1342.30     1295.16     11.19 o 
   5   2  15      335.73      291.48      7.08 o 
   6   2  15      144.01      147.89      6.15 o 
   7   2  15      300.89      288.84     11.84 o 
   9   2  15      648.00      645.10      9.64 o 
  10   2  15      279.77      269.52      8.17 o 
  11   2  15       24.84       29.18      3.93 o 
  12   2  15        3.98        6.10      7.45 o 
 -14   3  15        2.49       -3.87      4.90 o 
 -13   3  15        8.70        2.76      6.25 o 
 -12   3  15        0.31       -1.98      7.40 o 
 -11   3  15        6.96       -2.41      6.69 o 
 -10   3  15      181.51      194.67      6.57 o 
  -9   3  15      459.16      469.45      9.97 o 
  -8   3  15      115.08      125.35     13.38 o 
  -7   3  15      447.42      410.98      7.69 o 
  -6   3  15       22.55       18.13      4.44 o 
  -5   3  15        7.53        8.35      4.33 o 
  -4   3  15      956.18      865.73     11.48 o 
  -3   3  15     1004.81      969.64     11.96 o 
  -2   3  15     1108.58     1011.68     12.69 o 
  -1   3  15      340.91      335.49     11.71 o 
   0   3  15      229.48      208.12      6.26 o 
   1   3  15      443.15      406.97      9.14 o 
   2   3  15      132.96      117.20      5.84 o 
   3   3  15      910.61      920.56     23.02 o 
   4   3  15      162.54      147.93      5.07 o 
   5   3  15        0.41        9.62      6.79 o 
   6   3  15       55.11       43.07     10.38 o 
   8   3  15      215.78      199.93     12.61 o 
   9   3  15       23.51       15.34      9.64 o 
  10   3  15      291.76      336.98     11.95 o 
  11   3  15      331.43      338.41      7.09 o 
 -13   4  15        6.36       12.61      4.78 o 
 -12   4  15      192.19      165.92      7.41 o 
 -10   4  15      616.62      698.35     10.27 o 
  -9   4  15     1056.17     1085.77     13.26 o 
  -8   4  15      275.93      247.05      8.70 o 
  -7   4  15      441.65      439.30      8.11 o 
  -6   4  15      173.60      154.73      5.47 o 
  -5   4  15        9.46       18.62      5.99 o 
  -4   4  15       56.12       43.02      5.92 o 
  -3   4  15       84.23       60.27      5.90 o 
  -2   4  15        0.43        3.19      5.54 o 
  -1   4  15      308.01      281.04     13.20 o 
   0   4  15      134.78      128.14     11.42 o 
   1   4  15      216.65      215.53      7.64 o 
   2   4  15     1195.22     1174.31     18.90 o 
   3   4  15      515.89      503.39     13.75 o 
   4   4  15     1160.43     1238.53     14.43 o 
   5   4  15        8.59        7.18      6.40 o 
   6   4  15      261.77      276.41      7.47 o 
   7   4  15      346.13      356.28      7.46 o 
   8   4  15      171.78      200.14     17.38 o 
   9   4  15       26.29       23.17      4.25 o 
  10   4  15       94.34       88.32      8.97 o 
 -10   5  15      224.56      257.18      8.64 o 
  -9   5  15       82.67       85.51      5.84 o 
  -8   5  15       57.45       60.95      6.29 o 
  -7   5  15      210.82      225.58      7.86 o 
  -6   5  15      417.65      444.20      8.24 o 
  -5   5  15       43.35       41.85      4.74 o 
  -4   5  15      299.04      306.68     19.03 o 
  -3   5  15        0.00       -2.92      6.16 o 
  -2   5  15      314.44      329.07      6.83 o 
  -1   5  15        0.06       -4.54      5.87 o 
   0   5  15      287.43      275.76     10.80 o 
   1   5  15      202.91      214.73      8.92 o 
   2   5  15       65.75       66.04      7.08 o 
   3   5  15      300.73      282.81      9.02 o 
   4   5  15       46.55       56.80      4.98 o 
   5   5  15        8.59       15.36      4.39 o 
   6   5  15        0.23        2.59      4.02 o 
   7   5  15        7.91        6.03      3.45 o 
  -8   6  15       13.04       15.72      3.86 o 
  -7   6  15      189.56      189.58      4.00 o 
  -5   6  15        0.15       -3.77      4.62 o 
  -4   6  15        0.01       -2.13      3.79 o 
  -3   6  15        8.04        2.14      5.68 o 
  -2   6  15       33.34       40.91      3.09 o 
  -1   6  15        7.89        0.50      2.80 o 
   0   6  15      299.39      361.74     12.03 o 
   1   6  15        0.69        1.77      4.64 o 
   2   6  15      361.49      419.97      7.92 o 
   3   6  15       33.25       16.94      4.37 o 
   4   6  15      286.42      352.89      6.15 o 
 -14   0  16      325.48      316.85      8.06 o 
 -12   0  16     1043.59     1073.93     22.24 o 
 -10   0  16      688.53      682.74     15.36 o 
  -6   0  16       64.52       41.23      7.80 o 
  -4   0  16     2778.45     2647.55     24.31 o 
  -2   0  16     1513.48     1438.39     15.73 o 
   0   0  16      798.74      736.06     10.48 o 
   2   0  16     6078.72     6274.25     26.54 o 
   4   0  16        8.57        9.70      5.68 o 
   6   0  16     1336.08     1273.80     13.58 o 
   8   0  16       33.16       29.49      6.16 o 
  10   0  16        5.60       -4.71      8.69 o 
 -15   1  16        6.78       -2.29      4.89 o 
 -14   1  16        9.54        7.52      3.54 o 
 -13   1  16        0.37        0.02      4.53 o 
 -12   1  16      545.99      521.20      7.97 o 
 -11   1  16       14.25       15.75      4.97 o 
 -10   1  16      336.85      319.72      8.88 o 
  -9   1  16        3.18        8.96      9.36 o 
  -8   1  16      764.30      692.68     10.35 o 
  -7   1  16      140.31      130.22      7.05 o 
  -6   1  16     1601.52     1566.93     29.81 o 
  -5   1  16      186.77      186.50      6.96 o 
  -4   1  16     1028.74     1019.42     11.46 o 
  -3   1  16      110.38      106.06      5.43 o 
  -2   1  16       14.47        5.92      4.51 o 
  -1   1  16      364.50      348.47      6.41 o 
   0   1  16      126.09      117.06      5.00 o 
   1   1  16       56.69       58.68      5.13 o 
   2   1  16       58.84       71.68      7.22 o 
   3   1  16      188.19      174.22      6.44 o 
   4   1  16       47.37       47.83      3.59 o 
   5   1  16      468.84      463.83     10.83 o 
   6   1  16      624.66      648.36     10.02 o 
   7   1  16       54.98       49.14      4.47 o 
   8   1  16      659.54      718.36      9.52 o 
   9   1  16        8.21       -1.04      3.92 o 
  10   1  16      424.71      417.41      8.07 o 
  11   1  16      215.85      229.96     10.68 o 
 -14   2  16      348.47      338.68      5.40 o 
 -13   2  16       60.57       41.05      4.71 o 
 -12   2  16      490.61      481.81      7.82 o 
 -11   2  16      377.47      367.61     11.20 o 
 -10   2  16      462.12      481.40     10.28 o 
  -9   2  16        7.98        4.44      6.57 o 
  -8   2  16        0.35       10.50      7.40 o 
  -7   2  16      156.74      149.61      7.02 o 
  -6   2  16        3.93       12.47      9.99 o 
  -5   2  16       84.15       64.50      6.20 o 
  -4   2  16      382.76      361.01     10.94 o 
  -3   2  16       88.08       74.82      5.84 o 
  -2   2  16      642.93      650.17      9.95 o 
  -1   2  16     1192.25     1189.46      8.66 o 
   0   2  16      243.13      199.66      4.73 o 
   1   2  16      218.11      211.05      6.46 o 
   2   2  16     4528.99     4554.04     20.44 o 
   3   2  16      450.95      427.79     10.64 o 
   4   2  16      159.24      155.06      8.27 o 
   5   2  16      945.76      911.99     32.58 o 
   6   2  16      219.45      212.27      7.61 o 
   7   2  16       52.54       61.02      6.34 o 
   8   2  16      110.51      115.37     13.26 o 
   9   2  16        3.94        1.12      4.29 o 
  10   2  16      410.32      414.85     13.06 o 
  11   2  16        0.15       -2.81      4.35 o 
 -14   3  16       73.72       63.30      4.78 o 
 -13   3  16       62.34       52.23      3.97 o 
 -12   3  16       43.69       36.53      5.57 o 
 -11   3  16       26.81       23.33      6.95 o 
 -10   3  16      122.13      132.01     14.13 o 
  -9   3  16      211.80      224.77      5.65 o 
  -8   3  16      990.97      996.35     11.10 o 
  -7   3  16     1947.51     1956.46     18.67 o 
  -6   3  16      440.37      419.96      7.02 o 
  -5   3  16     1157.27     1093.51     10.85 o 
  -4   3  16      328.46      280.98      7.61 o 
  -3   3  16      157.42      160.89      6.26 o 
  -2   3  16      342.37      325.11     11.77 o 
  -1   3  16      497.67      473.65      9.68 o 
   0   3  16        1.36       -1.40      5.10 o 
   1   3  16        9.10        7.03      4.87 o 
   2   3  16        2.36       -2.16      4.72 o 
   3   3  16       86.06       85.97      5.93 o 
   4   3  16      230.91      221.12      6.71 o 
   5   3  16      129.95      124.22      5.85 o 
   6   3  16      418.94      466.47      8.78 o 
   7   3  16      991.96     1095.44     20.70 o 
   8   3  16      369.49      383.12      7.87 o 
   9   3  16       73.56       90.50      4.45 o 
  10   3  16       74.09       61.55      6.22 o 
 -12   4  16       10.64        9.69      5.31 o 
 -11   4  16      258.85      269.98      8.54 o 
 -10   4  16      337.16      329.03      7.65 o 
  -9   4  16        1.49        1.59      5.70 o 
  -8   4  16       92.64       76.94      7.14 o 
  -7   4  16       78.95       78.52      7.47 o 
  -6   4  16      320.76      294.31      6.19 o 
  -5   4  16       35.87       35.10      5.79 o 
  -4   4  16       14.76       20.60      5.50 o 
  -3   4  16      142.21      134.52      6.73 o 
  -2   4  16        6.83        3.69      5.16 o 
  -1   4  16      183.75      198.71     15.32 o 
   0   4  16       21.08       11.43      6.00 o 
   1   4  16     1175.46     1225.44     24.79 o 
   2   4  16      913.57      996.95     13.21 o 
   3   4  16      333.19      387.70     12.71 o 
   4   4  16      168.56      180.66      8.72 o 
   5   4  16      234.53      240.24      9.10 o 
   6   4  16       47.12       37.21      5.27 o 
   7   4  16      277.28      309.90     26.47 o 
   8   4  16        6.17        4.61      3.51 o 
   9   4  16       99.63      109.09      3.95 o 
 -10   5  16       13.43       20.56      5.34 o 
  -9   5  16      266.77      363.14      7.04 o 
  -8   5  16        1.00        5.13      4.95 o 
  -7   5  16      263.40      306.83      8.05 o 
  -6   5  16        3.14        2.10      4.59 o 
  -5   5  16      400.46      416.10      6.90 o 
  -4   5  16        2.60        2.07      4.15 o 
  -3   5  16      197.36      199.38     18.79 o 
  -2   5  16        9.27        3.89      4.17 o 
  -1   5  16      133.98      140.79     14.72 o 
   0   5  16        3.87        3.96      4.05 o 
   1   5  16       27.31       24.46      6.54 o 
   2   5  16      340.12      346.40      9.41 o 
   3   5  16        4.08        9.54      5.79 o 
   4   5  16       30.43       31.26      4.41 o 
   5   5  16      404.74      441.04      6.42 o 
   6   5  16       64.68       68.34      3.96 o 
   7   5  16      169.84      204.76      5.26 o 
  -6   6  16       57.41       57.49      6.40 o 
  -5   6  16       34.77       37.45      3.25 o 
  -4   6  16        2.11        1.13      4.12 o 
  -3   6  16       60.24       66.97      2.97 o 
  -2   6  16       26.33       19.22      3.47 o 
  -1   6  16        0.90       -2.98      3.31 o 
   0   6  16       64.92       75.78      3.92 o 
   1   6  16      253.52      306.97      6.94 o 
   2   6  16       60.77       37.99      4.64 o 
 -13   0  17     1440.28     1535.12     15.12 o 
 -11   0  17        4.96        0.63      8.13 o 
  -9   0  17      423.41      379.68     13.15 o 
  -7   0  17      112.80       72.81     11.78 o 
  -5   0  17      255.15      234.53     10.33 o 
  -3   0  17      318.62      302.70      8.59 o 
  -1   0  17     2725.67     2642.51     80.64 o 
   1   0  17     1332.40     1363.04     13.75 o 
   3   0  17       32.35       27.12      5.95 o 
   5   0  17     1309.81     1320.88     36.06 o 
   7   0  17     1648.44     1748.49     14.97 o 
   9   0  17       47.49       40.26      9.90 o 
 -15   1  17       71.46       62.80      4.74 o 
 -14   1  17        8.25       -0.59      3.60 o 
 -13   1  17       67.29       78.13      3.83 o 
 -12   1  17       20.99       29.10      4.14 o 
 -11   1  17     1378.53     1369.40     20.26 o 
 -10   1  17      144.23      146.06      7.78 o 
  -9   1  17      552.19      579.15     11.05 o 
  -8   1  17      484.33      468.90      9.55 o 
  -7   1  17      944.34      922.64     11.05 o 
  -6   1  17       10.07        5.88      5.23 o 
  -5   1  17     1201.31     1179.57     18.12 o 
  -4   1  17       59.20       52.60      4.79 o 
  -3   1  17      346.51      323.45      8.08 o 
  -2   1  17      318.13      296.55      8.15 o 
  -1   1  17      135.61      139.58      5.93 o 
   0   1  17       63.23       56.59      5.21 o 
   1   1  17       10.41        8.78      4.83 o 
   2   1  17        5.75        1.90      4.67 o 
   3   1  17      163.67      151.05      5.91 o 
   4   1  17        7.99        2.80      4.29 o 
   5   1  17      469.62      486.10      8.28 o 
   6   1  17      154.43      149.46      9.08 o 
   7   1  17     1050.32     1142.88     22.23 o 
   8   1  17       15.08       21.69      4.10 o 
   9   1  17      785.67      873.32     10.53 o 
  10   1  17       39.52       29.73      5.10 o 
  11   1  17      270.15      331.32     10.22 o 
 -14   2  17       97.97       84.13      6.53 o 
 -13   2  17      173.75      177.51      9.10 o 
 -12   2  17       67.67       65.99      6.84 o 
 -11   2  17       20.44       10.56      7.87 o 
 -10   2  17       52.57       30.74      8.91 o 
  -9   2  17      330.67      300.91     15.99 o 
  -8   2  17       52.36       40.19      7.50 o 
  -7   2  17      514.93      434.44     11.06 o 
  -6   2  17       23.49       10.73      4.55 o 
  -5   2  17       10.36       10.67      4.73 o 
  -4   2  17       46.35       33.61      4.23 o 
  -3   2  17     1193.75     1259.71     13.87 o 
  -2   2  17      529.59      508.35     16.63 o 
  -1   2  17     2280.35     2249.26     14.66 o 
   0   2  17     1101.31     1107.41      9.65 o 
   1   2  17      168.98      158.28      4.59 o 
   2   2  17      139.76      121.82      4.81 o 
   3   2  17       25.80       34.35      4.27 o 
   4   2  17      267.51      263.02      6.28 o 
   5   2  17      819.81      815.29     11.91 o 
   6   2  17      580.35      584.56     14.15 o 
   7   2  17      220.87      211.61      8.73 o 
   8   2  17       53.11       51.50      6.24 o 
   9   2  17        2.84        0.34      5.37 o 
  10   2  17       29.88       23.04      4.73 o 
 -13   3  17      165.26      164.50      6.05 o 
 -12   3  17       69.14       59.55      4.65 o 
 -11   3  17      106.59      109.53      7.34 o 
 -10   3  17      442.37      450.81     16.69 o 
  -9   3  17      191.93      219.95      6.38 o 
  -8   3  17      251.51      264.63      8.66 o 
  -7   3  17      199.42      196.88      6.92 o 
  -6   3  17       23.27       19.00      4.55 o 
  -5   3  17       10.28        9.40      4.55 o 
  -4   3  17      486.27      439.52      8.99 o 
  -3   3  17      435.91      437.39     11.20 o 
  -2   3  17      276.64      267.75      6.58 o 
  -1   3  17       77.39       76.75      5.41 o 
   0   3  17       18.58       17.02      4.50 o 
   1   3  17      146.56      137.07      5.75 o 
   2   3  17       86.67       61.98      4.79 o 
   3   3  17       21.71       19.24      4.25 o 
   4   3  17      412.84      460.70      8.32 o 
   5   3  17      114.89      128.78      7.38 o 
   6   3  17      253.82      286.82      8.48 o 
   7   3  17      187.54      209.38      5.66 o 
   8   3  17      584.70      652.77      7.09 o 
   9   3  17       53.00       60.43      3.85 o 
 -12   4  17      129.60      101.76      5.16 o 
 -11   4  17        1.50        0.48      5.87 o 
 -10   4  17       10.79        4.87      4.73 o 
  -9   4  17       43.39       37.26      5.75 o 
  -8   4  17       29.05       13.30      5.98 o 
  -7   4  17        0.28       -2.62      5.99 o 
  -6   4  17       82.65       83.04      5.18 o 
  -5   4  17       10.75       17.19      6.76 o 
  -4   4  17     1091.39     1099.22     12.82 o 
  -3   4  17        5.35       -0.54      5.96 o 
  -2   4  17      349.36      345.38     11.11 o 
  -1   4  17      116.24       91.83      8.31 o 
   0   4  17      719.11      750.12     11.13 o 
   1   4  17      370.99      396.95     12.50 o 
   2   4  17      321.15      364.62      7.83 o 
   3   4  17      163.35      162.99      6.40 o 
   4   4  17      478.40      537.05     19.55 o 
   5   4  17       95.78       97.08      5.38 o 
   6   4  17       57.83       69.42      9.13 o 
   7   4  17      252.92      267.78      7.70 o 
   8   4  17        0.69       -0.51      3.32 o 
  -9   5  17       91.13       99.82      4.92 o 
  -8   5  17      153.42      175.27      6.01 o 
  -7   5  17       79.46       72.63      5.78 o 
  -6   5  17      201.21      246.88      7.64 o 
  -5   5  17        4.64        1.33      3.94 o 
  -4   5  17      153.96      158.76     15.39 o 
  -3   5  17       28.33       18.66      4.49 o 
  -2   5  17       52.44       62.21      7.53 o 
  -1   5  17       11.67        4.90      3.84 o 
   0   5  17        0.58       -0.91      3.58 o 
   1   5  17       57.65       57.18      6.37 o 
   2   5  17        4.36        2.69      5.40 o 
   3   5  17       92.59      113.01      6.43 o 
   4   5  17       40.72       54.48      5.41 o 
   5   5  17       10.06       11.49      4.57 o 
   6   5  17      133.82      175.20      5.10 o 
  -5   6  17       81.77       81.76      4.43 o 
  -4   6  17       60.72       81.92      3.15 o 
  -3   6  17       37.90       41.94      4.38 o 
  -2   6  17       77.70       90.78      3.49 o 
  -1   6  17       18.04       16.84      4.44 o 
   0   6  17      567.48      728.03      8.55 o 
 -14   0  18        0.57       -2.61      4.47 o 
 -12   0  18      218.07      181.82      8.64 o 
 -10   0  18       10.79        6.34      8.26 o 
  -8   0  18     1510.25     1512.64     21.07 o 
  -6   0  18     1116.86     1074.70     14.84 o 
  -4   0  18      767.81      863.61     12.65 o 
  -2   0  18     2909.34     2721.92    160.21 o 
   0   0  18      715.46      786.57     15.67 o 
   2   0  18      982.82      935.07     24.21 o 
   4   0  18       54.31       53.44      8.35 o 
   6   0  18      199.42      218.15      9.12 o 
 -14   1  18        1.55       -4.35      4.35 o 
 -13   1  18      101.58       87.69      3.51 o 
 -12   1  18      574.97      646.59      7.77 o 
 -11   1  18       17.96       12.19      4.21 o 
 -10   1  18      589.33      618.98     13.27 o 
  -9   1  18      142.15      140.14      6.38 o 
  -8   1  18      308.12      313.67      7.87 o 
  -7   1  18      155.53      134.82      8.86 o 
  -6   1  18       22.17       13.12      4.69 o 
  -5   1  18       58.88       41.77      4.62 o 
  -4   1  18      922.59      914.06     24.10 o 
  -3   1  18      207.08      187.84      8.12 o 
  -2   1  18      400.97      381.24      7.01 o 
  -1   1  18       53.10       40.41      5.25 o 
   0   1  18      198.44      202.26      6.67 o 
   1   1  18      124.16      108.63      5.16 o 
   2   1  18      432.25      418.27      7.41 o 
   3   1  18       47.70       30.22      5.46 o 
   4   1  18      642.35      664.68     14.93 o 
   5   1  18       33.54       40.75      3.94 o 
   6   1  18      217.73      246.48     10.73 o 
   7   1  18      119.15      117.81     11.59 o 
   8   1  18     1389.78     1547.12     13.49 o 
   9   1  18      125.41      126.24      4.96 o 
  10   1  18      474.75      521.48     11.84 o 
 -13   2  18        2.40        0.45      3.43 o 
 -12   2  18        9.27       10.49      4.79 o 
 -11   2  18       12.88        3.36      4.95 o 
 -10   2  18       39.04       16.49      7.91 o 
  -9   2  18        8.07       -0.70      8.82 o 
  -8   2  18       20.22       20.87      5.79 o 
  -7   2  18      906.47      893.99     11.29 o 
  -6   2  18      187.45      208.40      7.64 o 
  -5   2  18       89.41       82.84      4.66 o 
  -4   2  18        7.02        2.78      4.15 o 
  -3   2  18        9.00       15.36      4.71 o 
  -2   2  18      858.40      850.17     11.47 o 
  -1   2  18     1456.41     1425.13     14.45 o 
   0   2  18      706.17      771.10     27.82 o 
   1   2  18      362.89      383.95     11.65 o 
   2   2  18      166.35      157.64      4.53 o 
   3   2  18      101.83       99.93      4.92 o 
   4   2  18        3.65        3.27      4.76 o 
   5   2  18        5.44        3.24      4.90 o 
   6   2  18      271.80      290.23     12.00 o 
   7   2  18        2.78        2.74      5.66 o 
   8   2  18        0.48       -3.77      3.93 o 
   9   2  18       30.21       28.84      3.71 o 
  10   2  18      154.14      163.78      9.00 o 
 -12   3  18       42.24       32.11      3.59 o 
 -11   3  18      403.15      402.20      6.25 o 
 -10   3  18        8.89       -1.88      6.62 o 
  -9   3  18      174.48      173.94      5.82 o 
  -8   3  18      427.54      454.70     20.41 o 
  -7   3  18      178.82      192.23      9.51 o 
  -6   3  18       26.55       13.98      4.36 o 
  -5   3  18      164.49      167.31      6.15 o 
  -4   3  18        0.45       11.31      4.80 o 
  -3   3  18       44.52       42.81      5.94 o 
  -2   3  18      102.38       97.36      5.27 o 
  -1   3  18        5.86        8.24      4.58 o 
   0   3  18       60.11       63.67      8.00 o 
   1   3  18      386.07      395.53      7.28 o 
   2   3  18       95.13       84.68      5.39 o 
   3   3  18      339.68      381.43      6.87 o 
   4   3  18       62.68       76.60      5.04 o 
   5   3  18       22.55       12.32      5.81 o 
   6   3  18      277.80      306.06      5.89 o 
   7   3  18      393.03      485.66      7.32 o 
   8   3  18      657.68      756.85      6.72 o 
   9   3  18      188.30      210.00      4.48 o 
 -11   4  18        0.29       -0.12      4.83 o 
 -10   4  18       62.93       48.70      4.32 o 
  -9   4  18       20.49       12.28      5.02 o 
  -8   4  18       15.25       11.18      5.53 o 
  -7   4  18       47.03       48.31      6.26 o 
  -6   4  18        2.40        0.12      6.05 o 
  -5   4  18       77.87      114.27      7.46 o 
  -4   4  18        8.80        4.22      6.60 o 
  -3   4  18      223.82      241.39      9.10 o 
  -2   4  18      521.05      541.67     11.60 o 
  -1   4  18      566.20      602.85     12.12 o 
   0   4  18        1.86        0.79      6.16 o 
   1   4  18      184.64      215.43      6.45 o 
   2   4  18        2.24       -0.28      6.00 o 
   3   4  18      224.12      268.31      6.71 o 
   4   4  18       29.67       33.90      4.86 o 
   5   4  18        0.22       -4.25      4.25 o 
   6   4  18       70.73       82.81      4.48 o 
   7   4  18        1.05       -1.68      3.37 o 
  -8   5  18        2.08        5.07      4.04 o 
  -7   5  18       87.21       98.58      5.37 o 
  -6   5  18       16.90       17.08      5.12 o 
  -5   5  18       70.73       67.71      7.48 o 
  -4   5  18        1.45       -1.53      3.65 o 
  -3   5  18        4.94        3.08      3.64 o 
  -2   5  18        1.71        0.94      3.58 o 
  -1   5  18        0.03        4.29      3.54 o 
   0   5  18        7.44        5.68      3.38 o 
   1   5  18      182.23      219.48      7.43 o 
   2   5  18        1.90       -0.32      5.00 o 
   3   5  18      230.15      285.55      7.20 o 
   4   5  18       15.24       14.78      4.30 o 
 -11   0  19        9.84       -1.35      7.28 o 
  -9   0  19      189.93      213.01     10.74 o 
  -7   0  19      339.01      342.22     13.51 o 
  -5   0  19        5.44       17.09      6.34 o 
  -3   0  19     1974.29     1817.01     81.45 o 
  -1   0  19     1219.35     1301.46     19.23 o 
   1   0  19     1171.02     1251.31     19.12 o 
   3   0  19       49.95       49.29      6.63 o 
   5   0  19       34.09       18.49     17.79 o 
   7   0  19        6.05        1.39      5.51 o 
 -13   1  19      108.89      122.58      5.93 o 
 -12   1  19       65.17       62.76      4.97 o 
 -11   1  19       56.65       37.05      4.11 o 
 -10   1  19       36.16       18.48      4.32 o 
  -9   1  19      725.41      782.49     31.09 o 
  -8   1  19       60.05       57.45      5.84 o 
  -7   1  19      342.84      335.64     11.51 o 
  -6   1  19       12.29        5.45      5.27 o 
  -5   1  19       40.80       31.04      5.75 o 
  -4   1  19      639.50      617.58     10.21 o 
  -3   1  19      225.90      227.58      7.26 o 
  -2   1  19       86.86       69.73      5.73 o 
  -1   1  19      129.12      123.38      5.93 o 
   0   1  19        7.27        7.94      4.90 o 
   1   1  19       12.66       16.45      5.24 o 
   2   1  19      212.58      212.64      7.51 o 
   3   1  19     2128.00     2150.35     17.04 o 
   4   1  19      198.52      202.57      6.15 o 
   5   1  19      807.20      873.92     11.53 o 
   6   1  19       33.48       29.20      7.31 o 
   7   1  19      590.38      677.02     11.20 o 
   8   1  19        0.60        0.53      5.17 o 
   9   1  19       37.45       42.33     12.31 o 
 -13   2  19        3.94       -4.25      4.25 o 
 -12   2  19        0.32       -3.79      5.22 o 
 -11   2  19        0.94       -4.27      6.01 o 
  -9   2  19        1.54       -2.27      8.10 o 
  -8   2  19      111.42      108.37     10.17 o 
  -7   2  19      353.29      375.18     11.08 o 
  -6   2  19      353.70      385.97     10.91 o 
  -5   2  19      231.09      270.17      9.42 o 
  -4   2  19      201.47      217.40     10.17 o 
  -3   2  19     1086.06     1036.25     25.15 o 
  -2   2  19       52.38       50.26      5.68 o 
  -1   2  19      100.61      137.61      6.29 o 
   0   2  19      462.52      486.68      6.60 o 
   1   2  19      406.28      411.00      7.64 o 
   2   2  19       47.46       60.36      3.88 o 
   3   2  19      174.33      173.35      9.26 o 
   4   2  19       31.81       27.53      4.53 o 
   5   2  19       47.21       50.21      5.35 o 
   6   2  19       13.40        6.58      4.06 o 
   7   2  19       25.50       30.18      4.11 o 
   8   2  19       27.15       35.45      3.75 o 
   9   2  19      432.45      563.08     11.63 o 
 -12   3  19       22.73       16.49      4.42 o 
 -11   3  19        3.68       -0.62      3.62 o 
 -10   3  19      179.77      162.27      7.41 o 
  -9   3  19      153.56      144.69     11.80 o 
  -8   3  19      333.87      368.36     10.69 o 
  -7   3  19       55.89       60.22      8.51 o 
  -6   3  19       16.00       18.46      5.23 o 
  -5   3  19        4.90       -3.67      5.84 o 
  -4   3  19       29.53       28.45      6.50 o 
  -3   3  19      208.95      216.23      7.45 o 
  -2   3  19       29.10       12.68      7.05 o 
  -1   3  19       17.15       22.41      6.39 o 
   0   3  19      218.67      245.75      6.20 o 
   1   3  19       53.62       56.52      5.39 o 
   2   3  19      199.25      227.24      6.88 o 
   3   3  19      369.65      445.17     12.02 o 
   4   3  19      504.27      592.63     10.30 o 
   5   3  19       34.50       47.41      6.91 o 
   6   3  19      381.60      465.53     11.77 o 
   7   3  19      154.48      190.72      4.71 o 
   8   3  19       66.18       74.83      6.12 o 
 -10   4  19       33.00       41.27      5.21 o 
  -9   4  19        0.98        4.14      4.12 o 
  -8   4  19      159.33      180.01      6.44 o 
  -7   4  19        0.59       -0.69      5.20 o 
  -6   4  19      172.64      189.37      5.31 o 
  -5   4  19       24.72       27.20      4.32 o 
  -4   4  19      576.91      684.76     11.81 o 
  -3   4  19      299.23      300.25      9.30 o 
  -2   4  19      142.14      154.06      7.94 o 
  -1   4  19       40.73       16.52      6.76 o 
   0   4  19       93.05      117.03      7.50 o 
   1   4  19       54.34       47.98      8.70 o 
   2   4  19      182.68      201.75     11.94 o 
   3   4  19       11.13       15.05      4.41 o 
   4   4  19        0.19       -1.33      5.15 o 
   5   4  19       58.43       50.94      4.15 o 
   6   4  19       12.11        6.32      3.25 o 
  -7   5  19        0.35       -3.72      3.72 o 
  -6   5  19       42.35       48.86      4.66 o 
  -5   5  19        0.05       -0.97      4.53 o 
  -4   5  19       12.32       12.61      3.33 o 
  -3   5  19        2.70       -2.29      3.20 o 
  -2   5  19        0.17       -0.84      5.01 o 
  -1   5  19        0.57       -1.79      3.21 o 
   0   5  19       90.82      129.22      6.24 o 
   1   5  19       31.29       32.92      5.09 o 
   2   5  19      294.16      397.40      7.23 o 
   3   5  19       67.68       81.46      4.66 o 
 -12   0  20       53.12       31.40      5.75 o 
  -8   0  20      353.21      408.29     12.45 o 
  -6   0  20     1124.46     1137.04     31.73 o 
  -4   0  20     1119.07     1018.63     16.88 o 
  -2   0  20        2.33        2.83      8.16 o 
   0   0  20        0.82       -5.63      7.91 o 
   2   0  20       19.30       15.06      8.18 o 
   4   0  20       18.32       17.67      7.89 o 
   6   0  20      190.30      201.82      8.87 o 
 -13   1  20       36.54       17.31      4.13 o 
 -12   1  20      173.84      180.94      4.40 o 
 -11   1  20       28.64       18.11      4.29 o 
 -10   1  20      218.13      227.81      9.40 o 
  -9   1  20        0.15       -5.85      7.77 o 
  -8   1  20      125.61      107.45      6.68 o 
  -7   1  20       53.35       47.93      6.71 o 
  -6   1  20        6.31        1.49      5.74 o 
  -5   1  20       54.10       49.41      5.13 o 
  -4   1  20      179.23      144.48      5.60 o 
  -3   1  20       10.17       11.46      5.23 o 
  -2   1  20      558.85      536.87      9.01 o 
  -1   1  20        1.33       -0.61      5.20 o 
   0   1  20      789.21      843.93     11.35 o 
   1   1  20        7.99        4.87      5.63 o 
   2   1  20     1050.92     1201.61     21.50 o 
   3   1  20      136.03      141.96      6.64 o 
   4   1  20      551.01      649.74     18.03 o 
   5   1  20       85.40      102.88      6.82 o 
   6   1  20      457.79      535.64     10.42 o 
   7   1  20        0.11       -4.72      9.38 o 
   8   1  20      180.31      227.60      7.11 o 
 -12   2  20       63.41       42.48      4.89 o 
 -11   2  20       52.64       48.95      4.50 o 
 -10   2  20      228.99      271.72     15.73 o 
  -9   2  20       12.42       -5.15      7.48 o 
  -8   2  20       20.96       21.47      8.68 o 
  -7   2  20      136.68      147.63     10.71 o 
  -6   2  20      456.80      487.69     14.28 o 
  -5   2  20      288.35      300.55     10.24 o 
  -4   2  20     1706.15     1833.52     25.50 o 
  -3   2  20       91.23       98.63      7.26 o 
  -2   2  20       44.67       62.41      8.61 o 
  -1   2  20       80.79       89.63     17.54 o 
   0   2  20      208.69      261.23     12.96 o 
   1   2  20       18.23       19.13      4.03 o 
   2   2  20      169.44      178.60      6.76 o 
   3   2  20        4.80        2.72      4.57 o 
   4   2  20       10.76       12.46      4.14 o 
   5   2  20       11.61        9.23      4.03 o 
   6   2  20      125.49      136.34      9.24 o 
   7   2  20      228.13      277.24      5.84 o 
   8   2  20      600.63      771.70     10.04 o 
 -11   3  20      220.99      226.75      5.82 o 
 -10   3  20       47.13       54.10      6.62 o 
  -9   3  20       52.18       38.49     10.87 o 
  -8   3  20       47.49       53.04      4.50 o 
  -7   3  20        2.31        2.47      7.21 o 
  -6   3  20        1.80       -1.70      4.49 o 
  -5   3  20       35.82       27.72      8.12 o 
  -4   3  20        3.50       -4.30      5.10 o 
  -3   3  20      281.42      306.98      7.38 o 
  -2   3  20      271.10      272.86      6.82 o 
  -1   3  20       74.99       86.93      5.60 o 
   0   3  20      196.60      241.68      6.58 o 
   1   3  20      357.81      424.50     17.23 o 
   2   3  20      283.55      323.69     15.93 o 
   3   3  20      290.01      369.26     10.78 o 
   4   3  20       57.68       64.32      4.82 o 
   5   3  20       80.77      100.93      6.80 o 
   6   3  20      356.08      436.44      8.56 o 
   7   3  20      132.14      144.91      6.60 o 
  -8   4  20       10.66        8.73      4.36 o 
  -7   4  20      110.61      129.60      5.99 o 
  -6   4  20       13.51       11.20      5.22 o 
  -5   4  20      457.35      591.08     10.81 o 
  -4   4  20       38.26       37.50      4.29 o 
  -3   4  20      234.66      272.26      8.33 o 
  -2   4  20       13.12       14.05      6.21 o 
  -1   4  20      141.43      165.02      7.26 o 
   0   4  20       26.28       18.27      5.51 o 
   1   4  20       59.29       72.94      4.58 o 
   2   4  20        2.24        4.18      5.02 o 
   3   4  20        2.79        3.28      4.26 o 
   4   4  20        6.11        3.15      3.31 o 
  -5   5  20        0.42       -2.44      3.65 o 
  -4   5  20       21.17       17.11      3.98 o 
  -3   5  20       30.15       31.70      3.03 o 
  -2   5  20       48.29       49.31      4.83 o 
  -1   5  20      107.02      140.17      5.48 o 
   0   5  20       16.81       17.77      4.18 o 
 -11   0  21      193.59      193.92      7.29 o 
  -9   0  21      492.01      600.24     11.68 o 
  -7   0  21      827.07      913.73     15.83 o 
  -5   0  21      584.27      606.52     14.82 o 
  -3   0  21      695.64      739.47     14.90 o 
  -1   0  21     1153.29     1244.42     18.41 o 
   1   0  21        1.43        4.57      7.88 o 
   3   0  21      430.61      505.08     12.59 o 
   5   0  21      247.80      292.15      9.40 o 
 -12   1  21      115.49      121.79      5.13 o 
 -11   1  21       70.97       57.86      4.32 o 
 -10   1  21        3.46        0.98      6.42 o 
  -9   1  21        0.52       -0.28      6.97 o 
  -8   1  21        5.21        0.54      5.35 o 
  -7   1  21       11.16       15.12      5.76 o 
  -6   1  21       62.47       48.80      6.67 o 
  -5   1  21       17.85       18.85      5.85 o 
  -4   1  21       33.12       30.26      8.14 o 
  -3   1  21      837.88      846.40     23.61 o 
  -2   1  21      181.45      194.78      7.21 o 
  -1   1  21      524.55      581.87     16.91 o 
   0   1  21       18.21       25.67      5.56 o 
   1   1  21      396.27      475.87      8.83 o 
   3   1  21      475.83      584.66     25.18 o 
   4   1  21       42.18       44.66      5.19 o 
   5   1  21      113.19      132.06      8.32 o 
   6   1  21        8.68        0.34      6.15 o 
   7   1  21      155.63      217.18      7.19 o 
 -11   2  21      103.31      105.05      5.52 o 
 -10   2  21      116.24      117.20      6.51 o 
  -9   2  21      302.40      415.54      9.75 o 
  -8   2  21      236.50      288.03      9.81 o 
  -7   2  21      366.14      409.15     11.84 o 
  -6   2  21      144.77      136.90     10.52 o 
  -5   2  21      143.51      157.49      6.97 o 
  -4   2  21       56.50       51.85      6.13 o 
  -3   2  21       65.75       88.78      8.36 o 
  -2   2  21       37.47       46.05      8.08 o 
  -1   2  21       54.85       72.45      8.74 o 
   0   2  21       86.34       80.23      8.81 o 
   1   2  21      110.42      129.39      9.27 o 
   2   2  21        0.86       -5.88      7.79 o 
   3   2  21       65.48       66.92      8.37 o 
   4   2  21      107.23      117.13      8.22 o 
   5   2  21      175.69      207.50      8.95 o 
   6   2  21       54.25       69.02      6.79 o 
   7   2  21      566.88      747.45      9.65 o 
  -9   3  21       16.83       10.45      4.93 o 
  -8   3  21       17.19       10.78      3.65 o 
  -7   3  21       31.87       38.15      6.55 o 
  -6   3  21        1.51        2.57      7.19 o 
  -5   3  21       44.89       67.48      4.97 o 
  -4   3  21       64.79       76.99      5.25 o 
  -3   3  21       17.82        1.94      4.79 o 
  -2   3  21      133.99      153.37      4.85 o 
  -1   3  21      235.08      314.82      9.88 o 
   0   3  21      677.02      871.23      8.94 o 
   1   3  21      408.88      518.41      8.49 o 
   2   3  21      134.01      183.07      7.39 o 
   3   3  21       64.78       88.56      6.73 o 
   4   3  21      101.50      144.74      9.54 o 
   5   3  21       29.19       39.21      4.07 o 
  -7   4  21        3.72       -1.90      4.10 o 
  -6   4  21       86.33       88.77      5.21 o 
  -5   4  21       86.00       90.15      5.56 o 
  -4   4  21      103.12      143.74      4.32 o 
  -3   4  21        5.88       12.79      4.14 o 
  -2   4  21        0.97        5.29      4.44 o 
  -1   4  21       15.00       19.91      3.45 o 
   0   4  21        0.94        1.97      4.50 o 
   1   4  21        1.02        3.09      4.45 o 
   2   4  21       15.77       35.10      4.51 o 
 -10   0  22      402.68      454.56      8.46 o 
  -8   0  22      377.95      406.24     10.47 o 
  -6   0  22      283.68      322.52     11.11 o 
  -4   0  22       21.75       11.16      7.53 o 
  -2   0  22       11.54       12.03      7.32 o 
   0   0  22       32.14       15.98      7.72 o 
   2   0  22      169.92      239.89      9.94 o 
   4   0  22      360.39      417.93     10.29 o 
 -10   1  22       19.93       15.50      3.68 o 
  -9   1  22        1.23        0.02      6.54 o 
  -8   1  22       74.34      120.81      5.49 o 
  -7   1  22       32.24       36.03      8.50 o 
  -6   1  22      280.72      298.00      7.53 o 
  -5   1  22       45.71       44.81      6.27 o 
  -4   1  22      416.13      465.44      7.07 o 
  -3   1  22       70.22       63.15      8.25 o 
  -2   1  22      755.31      914.33     10.78 o 
  -1   1  22      120.99      148.05      6.71 o 
   0   1  22      533.76      629.68     13.41 o 
   1   1  22       76.76       87.56      5.70 o 
   2   1  22      317.19      413.16     21.59 o 
   3   1  22      138.56      166.52      5.94 o 
   4   1  22       74.37       80.50      4.88 o 
   5   1  22       45.67       53.98      6.56 o 
   6   1  22       31.47       37.12      5.35 o 
 -10   2  22      230.25      248.61      6.30 o 
  -9   2  22       21.45       26.50      5.97 o 
  -8   2  22       68.52       58.95      8.80 o 
  -7   2  22       67.73       81.28      8.03 o 
  -6   2  22      127.84      148.39      9.56 o 
  -5   2  22       36.82       33.77      8.67 o 
  -4   2  22       40.52       36.24      7.16 o 
  -3   2  22       21.93       15.77      5.60 o 
  -2   2  22       19.80       18.62      7.09 o 
  -1   2  22        9.36       13.12      7.36 o 
   0   2  22       14.97       13.19      7.15 o 
   1   2  22      137.38      162.14      8.72 o 
   2   2  22       43.53       59.68      7.63 o 
   3   2  22       80.92      121.23      8.01 o 
   4   2  22      267.21      324.20      9.19 o 
   5   2  22       37.31       38.34      6.09 o 
  -7   3  22       22.48       26.12      3.65 o 
  -6   3  22      112.42      126.94      6.24 o 
  -5   3  22      110.70      124.19      7.85 o 
  -4   3  22      101.29      106.60      8.65 o 
  -3   3  22      270.70      310.72     10.22 o 
  -2   3  22       53.64       52.83      4.25 o 
  -1   3  22        8.47       10.33      3.81 o 
   0   3  22       75.92      101.33      5.37 o 
   1   3  22       17.04       19.59      3.78 o 
   2   3  22       62.59       87.38      4.96 o 
   3   3  22      337.97      463.41      9.29 o 
   4   3  22        5.75        2.75      5.00 o 
  -5   4  22      139.41      192.57      5.35 o 
  -4   4  22       27.91       23.43      4.35 o 
  -3   4  22       79.91       87.77      4.89 o 
  -2   4  22        2.82        3.15      4.05 o 
  -9   0  23       48.36       46.90      5.59 o 
  -7   0  23      129.78      153.70      8.18 o 
  -5   0  23       10.77        9.31      8.05 o 
  -1   0  23      227.38      287.08      9.83 o 
   1   0  23      648.98      811.74     13.25 o 
   3   0  23      309.48      400.52      9.45 o 
 -10   1  23        3.00        9.10      4.16 o 
  -9   1  23      258.49      363.76      7.73 o 
  -8   1  23       23.43       24.81      7.32 o 
  -7   1  23      104.16       84.71      5.01 o 
  -6   1  23        3.33        0.32      4.95 o 
  -5   1  23      155.23      157.39      6.30 o 
  -4   1  23       16.12       17.48      5.66 o 
  -3   1  23      394.65      499.87      8.09 o 
  -2   1  23       27.30       25.72      7.36 o 
  -1   1  23       55.37       82.54      7.91 o 
   0   1  23        4.14        7.93      4.72 o 
   1   1  23      114.71      186.47      6.01 o 
   2   1  23        9.79        5.13      5.17 o 
   3   1  23       74.04       77.26      7.08 o 
   4   1  23       11.21        7.65      5.68 o 
  -8   2  23       29.43       21.12      5.60 o 
  -7   2  23      204.81      247.35      7.77 o 
  -6   2  23       16.56       21.92      6.75 o 
  -5   2  23        0.15        3.81      7.03 o 
  -4   2  23        3.78        1.45      7.50 o 
  -3   2  23        1.06       -2.98      7.81 o 
  -2   2  23       37.10       41.75      5.38 o 
  -1   2  23      103.55      134.68      7.87 o 
   0   2  23       22.97       34.06      6.89 o 
   1   2  23      210.15      301.18      9.02 o 
   2   2  23       60.77       73.94      6.78 o 
   3   2  23        8.70        1.47      5.82 o 
   4   2  23       87.34      108.91      6.08 o 
  -6   3  23       56.80       64.65      4.61 o 
  -5   3  23      172.51      218.47      6.14 o 
  -4   3  23       95.18       87.42      6.65 o 
  -3   3  23       79.18       68.49      7.29 o 
  -2   3  23      245.60      251.60      8.47 o 
   0   3  23      234.31      271.81      7.36 o 
  -8   0  24       81.63       77.43      5.34 o 
  -6   0  24        0.02        3.63      5.92 o 
  -4   0  24       44.95       49.61      7.29 o 
   0   0  24        6.40        9.86      6.15 o 
   2   0  24       19.88       16.14      5.61 o 
  -8   1  24       47.95       21.16      5.02 o 
  -7   1  24        1.31       -2.64      5.53 o 
  -6   1  24      118.26      134.94      4.77 o 
  -5   1  24        3.25       -1.68      4.29 o 
  -4   1  24      238.52      310.89      6.49 o 
  -3   1  24       32.81        9.71      8.52 o 
  -2   1  24      228.57      255.90      6.61 o 
  -1   1  24       68.99       85.25      6.92 o 
   0   1  24      132.65      185.53      7.95 o 
   1   1  24       10.05       11.25      5.74 o 
   2   1  24       54.73       88.68      6.48 o 
   3   1  24        1.94        2.87      4.85 o 
  -6   2  24        2.63        4.94      5.12 o 
  -5   2  24        1.72       -0.82      5.87 o 
  -4   2  24        0.98       -6.45      6.45 o 
  -3   2  24       17.09       14.87      7.10 o 
  -2   2  24       63.25       65.52      5.48 o 
  -1   2  24        2.15        2.44      4.29 o 
   0   2  24      179.85      269.21      5.88 o 
   1   2  24      135.01      181.33      6.69 o 
   2   2  24       36.19       41.24      5.24 o 
  -5   0  25       12.25        7.36      5.28 o 
  -3   0  25       54.80       75.18      6.71 o 
  -1   0  25      427.35      580.58      9.88 o 
  -6   1  25       49.71       55.08      4.93 o 
  -5   1  25      186.35      256.24      7.07 o 
  -4   1  25       24.27       14.15      5.91 o 
  -3   1  25      132.41      185.35      7.51 o 
  -2   1  25        7.16        1.24      6.35 o 
  -1   1  25        9.95        6.97      6.26 o 
   0   1  25        0.21        2.64      4.78 o 
                                                 
